# Supplementary material for: Effects of butyrate on intestinal ischemia-reperfusion injury via the HMGB1-TLR4-MyD88 signaling pathway
Source: Aging (Albany NY). 2024 May 3;16(9):7961–78. doi: 10.18632/aging.205797 (PMC11131991; doi:10.18632/aging.205797)
Supplement: Supplementary Table 1 [file aging-16-205797-s002.xls]

## Sheet: List
Supplementary Table S1	Target screening of butyrate in the Bioinformatics Analysis Tool for Molecular mechANism of Traditional Chinese Medicine
Supplementary Table S2	Target screening of intestinal ischemia-reperfusion injury in the GeneCards database
Supplementary Table S3	Target screening of senescence in the GeneCards database
Supplementary Table S4	Results of differentially expressed genes in single cell transcriptome analysis

## Sheet: Supplementary Table 1 
Supplementary Table 1. Target screening of butyrate in the bioinformatics analysis tool for molecular mechANism of traditional Chinese medicine.
genes
BCHE
GABRB1
SLC52A2
DNMT1
SCN11A
SCN2B
SUCLG2
SLC13A2
ABAT
SCN1A
SCN3B
SLC13A1
SUCLG1
HSD17B6
SCN3A
SLC25A10
P3H3
OXCT2
TMLHE
SCN7A
PLOD1
SCN5A
SCN10A
SUCNR1
SLC13A3
AKR1D1
ALDH5A1
SCN2A
ASPH
BBOX1
SDHB
HDAC9
TYR
SCN9A
OXCT1
SCN4A
SCN4B
PLOD3
P4HA1
SDHC
SRD5A2
ACADSB
SCN8A
SCN1B
P3H2
SDHA
OGDH
P4HA2
SUCLA2
HDAC2
SDHD
P3H1
DCT
AKR1C3
CRTAP
SLIT2
ACO2
JMJD6
SLC13A4
SDHAF2
SLC1A3
SALL1
HSD17B11
TYRP1
HIF1AN
UROS
SLC13A5
P4HB
SLC16A6
SLC16A8
BCAT1
PC
VARS
SLC16A1
SLC16A7
TARS
THNSL1
PKM
PDHB
SLC16A5
SLC16A2
PKLR
SLC16A4
TARS2
PCCB
AGXT2
SLC16A3
RXRB
CACNB1
GRIA4
GABRA2
CACNG2
GABRD
CHRNA4
CHRNB3
GRIA1
GLRA2
KCNJ3
RARRES1
GABRG3
NR0B1
VCAM1
RARG
CHRNA7
KCNJ6
GABRE
GABRA3
SLC29A1
CACNA1S
GABRG1
GABRP
CHRNA10
GRIA2
GABRA4
RXRG
CHRNA3
GABRB2
CACNA1C
CHRNB2
CACNA1D
HTR3D
GABRQ
CHRNA2
CHRNA6
GABRB3
KCNJ5
GRIN3A
HTR3B
GRIA3
GABRA5
SLC29A2
HTR3E
ALDH1A1
GABRA6
HTR3A
GABRA1
CHRNA9
CHRFAM7A
GPRC5A
RRM1
CHRNA5
CHRNB4
ALDH1A2
KCNJ9
HTR3C
GLRA1
CACNG1
HDAC1
GPD1L
SRD5A1
FBXO45
SIRT1
SHMT1
SUGCT
ACSS2
ARV1
SIX1
BDH1
COLGALT2
SIX4
MRPS36
OSBPL8
SPI1
SUOX
CCL2
BCKDK
UBE2B
CYP1A2
CCL5
ANK2
HSD17B2
STIM2
PKD2
ALDH9A1
TH
EPO
COLGALT1
NEDD4
CYP11A1
DHODH
CLN3
ARID1A
EGLN2
ACAT1
GALC
PLCG2
ACOT4
PHGDH
PNLIPRP2
CYP39A1
BCKDHA
SLC25A12
YBX3
44993
STIM1
GAL3ST1
CDH11
DDC
DHTKD1
NEDD4L
BDKRB2
PRPH
BCKDHB
KCNE5
SRD5A3
SMAD7
PRDM8
UROD
UGT8
ETHE1
WNT10B
OGFOD1
SLC38A7
ACSS1
CYP4B1
STAR
DLST
PF4
CRACR2A
HSD17B1
CAMK2D
AP3D1
MYO5A
ILVBL
CAV3
HTT
IL10
EGLN3
OGDHL
KCNA5
TST
SLC1A6
NPPA
ACADM
SQRDL
TMEM110
CDC42
ARHGEF2
EGLN1
ETFDH
EPHA4
OCA2
HSD17B8
CTNNB1
P4HA3
EDA
HACL1
RYR2
HAP1
PCSK9
KCNQ1
CASQ2
GJA5
DHRS9
GPR143
UGT1A1
DLD
GNAS
SLC25A13
SFXN5
PLOD2
CYP1A1
SULT2A1
NFX1
DBT
SLC25A1
PLAT
HCAR2
SLC8A1
GAMT
CKMT1B
THBD
TRPV1
PPARG
FFAR1
QPRT
CKM
BCL2
FABP2
RARB
AKR1C1
FADS2
FADS1
PPARD
CFTR
HCAR3
SLC6A8
PTGS1
ACSL4
CKMT2
PTGS2
CPS1
NNMT
CKMT1A
ELOVL4
RDH16
RARA
CKB
RXRA
ACSL3
GOT2
OAZ3
SLC1A1
SLC7A2
ACY3
ASPA
SLC25A15
ADSSL1
CACNG3
ASNS
GLRA3
DARS2
GOT1
GATM
ARG1
DARS
OAT
OAZ2
SLC25A2
SLC7A3
ASRGL1
GLRA4
OAZ1
RNASE1
ASS1
ADSS
SLC7A1
SLC7A4
CAD
OTC
GABRG2
ARG2
ACY1
LYZ
PAICS
DNM2
PNKD
CIITA
RDH11
GJC1
TNFSF11
ACSS3
FOXP2
SMARCAD1
SLC1A5
ACTN3
MTMR4
SECISBP2
KCNMB1
PCYOX1L
CNTFR
CCBL1
IHH
NOS1AP
TGFBR3
AXIN1
SCNN1A
TAC1
XBP1
CSAD
CLASP1
ARHGEF26
FKBP1A
ADH7
RAMP2
ADRA1A
CLTC
PHF12
FGF21
KCNJ2
CD74
ALG5
NAALAD2
RYR1
KCNQ3
CDH2
CLIC4
SDK1
GBA2
DAG1
SMAD4
BBS2
CXCR4
AKR1B15
GYG1
GCDH
JUP
CALR
PCCA
GSTM2
GLA
CYP17A1
VWA1
HDAC11
ERO1B
SCNN1G
GJA1
RAB3GAP1
NKX2-2
HOXC13
UGGT2
P2RX2
BRCA1
HTR2A
NR1H3
DHRS3
CPOX
GAA
MUT
PDDC1
JPH2
PTEN
SIRT2
TWIST1
ARX
PARP16
FBXO22
SIRT4
KIAA1715
PRIMA1
CBS
NID1
JPH4
AEBP2
POU4F1
TBX2
CNTN2
DMGDH
HOMER1
MYF5
SHANK3
ADRB2
NCOR1
DTNBP1
MECP2
MED1
IVD
RDH5
GBA
H2AFY2
CLDN19
CNPY2
HEY2
CASR
BRMS1
ADORA2A
PRMT5
HOGA1
MAP3K1
SHOX2
UGCG
HCN4
SUZ12
NOL3
EDN1
SLC24A2
DHRS7C
HGD
GART
HOXA5
CACNA1A
STAT5A
SLC25A21
DLL1
AADAT
NTRK1
TYRO3
SLITRK5
ACOXL
KLF4
BIN1
CRHR1
CDO1
HHIPL2
TENM4
COMT
APOE
GSX2
PKP2
SNX17
NRCAM
TLR4
HSD17B10
SCLT1
SLC26A6
SCAP
PHF19
GBX2
SLC1A4
ASAP1
EFNA1
RIC8A
SPNS2
ALG8
DSG2
CAPN3
SLC26A9
ALG10
MTRR
LECT1
HDAC10
ESR1
NTSR1
PARP1
SEPN1
RDH10
TRDN
NAGA
OLIG2
SLC1A2
RCOR1
HHIP
NGEF
MYF6
MAP2K5
PDXK
HCN3
KCNA1
SLC1A7
BMP2
CYP4F2
AKAP9
IL1B
TNF
GSTZ1
HSD3B2
UGT2B4
SNTA1
AGT
CRHBP
SLC17A7
ATP6AP2
HDAC8
RBBP4
KCNK2
PHLDB2
SPOCK1
SHH
BAK1
SIRT3
RUNX1
ROBO1
PCYOX1
ALG6
ERO1A
HDAC5
SLC26A4
ACAD9
SLC24A4
SLC9A1
HMGCL
OXSM
SLC26A2
PROX1
POR
SLC24A3
FOXP3
CAT
NLGN4X
FGF10
DMD
LEF1
OSR2
CYP4F11
FLRT2
CDK5
CABP1
EPB41L3
PLXNA3
P2RX3
SIN3B
SLC17A6
KCNJ11
EGR1
BBS4
MYOC
HDAC7
UNC5D
JARID2
HPD
HOXA13
KCNIP2
ING2
GRM5
ADRB1
SLC45A2
CNTNAP1
ETFA
NR2E1
ID1
RAB7A
HSD17B7
ALDH7A1
NPS
ACADS
SLC26A11
THBS4
PDE4D
ATP1B1
EPS8
FGFR2
SIRT6
JPH1
UGGT1
SPINT2
EZH1
RBBP7
APLN
HEG1
TNNI3K
HDAC3
GYS1
TAT
GBA3
TAF7
STRA6
PHYKPL
CACNB4
BCL11B
FECH
WNT4
IL1RN
ERMN
BDH2
HMGCS2
ST6GALNAC3
CYP46A1
MAG
DSP
PDCD10
KCNIP3
MYOD1
SLURP1
CPT1C
HHIPL1
DRD2
VKORC1
CBR4
ECE1
GRHL3
TP73
ALDH1A3
HMGB1
PAH
DNM3
RANGRF
RDH12
SOX11
SLC26A5
OPRK1
ZNF488
SACS
KPNB1
ATP7A
ATG5
ST6GALNAC6
SLC22A4
AKR1B1
NDUFS2
MMRN2
GBX1
SLC25A11
TNFRSF11A
NLGN1
VPS33B
AXL
BAX
IL1A
AOC1
IFNG
MAOA
SRL
PARK7
PRODH
NCMAP
HRC
GAD1
HSD3B1
SLC6A4
OPRM1
NCOA3
LHX1
CALU
HDAC6
ACTB
CLN8
CTBP1
SLC11A1
BHMT
MMP11
SIN3A
TP63
ATIC
ACADVL
SRI
ACHE
ANK3
COLQ
CBR3
CNR1
KCNH2
ACADL
TFAP2A
PRKAA1
HIF1A
ACE
OSM
PIPOX
MKKS
GRIN2B
MTOR
ACAD11
ACOX2
STC1
MERTK
CTNNA3
NOTCH4
EZR
CNTNAP2
CTH
DRD4
SLC4A10
PRDX4
SET
CLTA
PRRT2
SLC25A22
CAV1
PHOX2B
USP46
HMGCLL1
EZH2
ACOX1
VEGFA
MT3
ATP1A2
IDE
TBX3
ACOX3
GFAP
THBS1
KCNJ10
ABL1
ADRA1B
LRTOMT
PHF1
RBP4
SCARF1
FOXB1
NID2
SLC26A3
DBH
FAM60A
AOC3
PTGER3
NR2F1
GSTO1
ATP1A1
NFASC
TBX1
RYR3
AOC2
GYS2
KLF15
IL6
RNF207
AASDHPPT
TAL2
CIB1
CCK
SMO
MET
KDELC1
PDHA2
LRRK2
SLC26A10
AGXT
DRD3
NUP155
DSC2
FRS2
NRP1
SLC7A11
DISC1
UBQLN1
ALG10B
ITGB1BP1
SLC24A5
SPTBN4
FGFR1
BAZ2A
HPN
FH
SDR9C7
NOTCH1
DLG1
SLC26A1
KCNMB2
UQCRQ
SDR16C5
VPS41
TRIM37
JPH3
HMGCS1
GHR
CACNA1G
BMP4
CASQ1
KCNIP1
SLC26A8
KCNMB4
GNAL
GATA4
RAB18
FKBP1B
SLC24A1
SLC34A2
CRYM
DNMT3B
KMT2C
COL18A1
STAT5B
CPT1A
FOXC2
IL4
SRPX2
GIT2
TCF15
RHEB
HSD17B12
CHD7
CACNA1E
MMAA
SLC27A5
BRMS1L
RAB10
POGLUT1
GAD2
TSPO
CLCN1
EED
ATP2B4
GLUL
HNRNPK
HPS4
PDHA1
WDR1
SNCA
ARRDC3
NACA
HSD17B14
SYT1
DRD1
KDELC2
H2AFY
AASS
CALM2
FBXO32
FXN
KCNQ2
SIRT7
RDH8
RACGAP1
PARK2
CHDH
FAH
ACSM1
THNSL2
UNC79
DIO3
BAIAP2L2
ACAD8
KCNE2
WNT5A
ADH4
NOC2L
HPRT1
ALDH4A1
AZU1
PINK1
MORF4L1
ADRB3
CROT
COL4A1
HDAC4
ACAD10
NOS1
CALM3
VPS33A
SRGAP2C
SRF
PAWR
PPP1R16B
GRIK1
GYG2
INHBA
SLC22A5
MYOG
CSNK2A1
ZFYVE27
RTN2
HOMER2
SLC26A7
ADGRG1
CCNB1
PLK2
PDILT
GCH1
CRAT
SCNN1B
KYNU
MTF2
CLASP2
AKAP6
PDIA2
SLC17A8
RPS6KB1
CXADR
LRP6
ATG7
CTSS
KCNMB3
HAGH
NDUFS7
CALM1
DLL4
PRKCD
FGF2
TRIM63
PHLDB1
TRERF1
REST
CRHR2
KRT13
SUDS3
VKORC1L1
CYP7A1
F2
AACS
NRG3
TP53I3
ATP8A2
HSD17B3
TNMD
SLC27A1
NLGN3
KCNE1
MCEE
SLC25A20
CACNA2D1
GPT2
ESRRG
COX6C
COX5B
SLC7A8
COX7C
COX1
IARS2
SLC38A3
AKR1C2
NFS1
GRIN3B
CACNA2D2
LCMT1
GRIN2A
TOP1
AARS2
COX5A
MPO
COX3
AR
SPTLC1
COX7A1
PLG
COX4I1
SLC25A29
PLA2G1B
COX6A2
CACNA1B
CPT2
CBSL
LARS
NARS2
GRIN2C
SPTLC2
ADH1C
GPT
AARS
COX6B1
FABP6
CES1
KARS
LARS2
SLC36A1
SARS
COX7B
COX2
XDH
GRIN2D
ADORA1
SDS
GABBR1
IARS
ALAD
BCAT2
COX8A
NR1H4
LCMT2
GRIN1
SRR
NARS
AKR1C4
AKR1B10
PDE5A
PDE4A
BHMT2
CACNA1F
PDE3A
METAP2
NOS2
ADORA2B
MTR
NR3C1
FARS2
ALDH1B1
FARSA
CACNG4
FARSB
ALDH2
PDE4B
CACNB2
ANXA1
BAAT
GCSH
ARFGEF2
PPAT
F12
CHRM3
ALAS1
GCAT
CHRM1
TRPV3
PPIG
GCLC
VDAC3
GSS
C1QBP
NEUROD4
GNMT
PIK3CA
CARS
GLRB
GLYAT
PPIC
GPR18
CTPS1
GLYATL1
PYCR1
PARS2
GCLM
TNNC1
CARS2
NOD1
GLDC
VDAC2
PPIA
GARS
SHMT2
SLC6A14
ALAS2
PPIF
VDAC1
SLC6A9
EPRS
GLYATL2
SLC32A1
FCGR1A
PPIH
PYCR2
L3HYPDH
PROSC
SLC6A5
PYCRL
TRPM8
SLC6A7
CHRM2
AKAP5
SLC19A3
MGMT
PPIB
TRPA1
-2.328
ZNF471
THOC5
RECK
CCNO
ZNF99
SPSB1
KRTAP10-11
CREBBP
ZC3H15
CCDC117
ATP13A3
GBP2
BFSP2
COG3
RAB33A
LSR
PPM1K
HMBOX1
RAB19
NRAS
RAB41
ARMC2
SLC6A3
TFAP2C
ABCC2
C17orf51
TBC1D10C
EPHA2
FDX1L
FBP1
KRTAP4-3
MPV17
SLAMF6
LOC101060321
KRTAP8-1
UAP1L1
VASH2
SLC25A33
LRRC23
MTCH2
NMT1
CEACAM19
ZNF366
C1orf137
C5orf66
MYL6B
TMEM179B
ANGEL2
FBN3
RBM20
PDXP
CALCOCO1
MED12
OR2J2
PANX2
CNGA1
MOXD1
DGAT1
MVP
AICDA
PPA1
ZNF675
REC8
RILP
IFRD1
GLTSCR1
AGGF1
DPF1
DYDC1
BDP1
RAPH1
TRIM6
EIF3CL
CLN5
ZNF845
RSPO4
BPY2C
TSR1
EHMT2
VWA3B
CEPT1
DGAT2
OR10A4
FPR3
PRSS56
IL22RA2
TFCP2L1
OR4C15
C17orf99
PASD1
N4BP1
ZMAT2
SEC14L3
SNRPC
PPAP2A
WAC
DHRS11
FAM133A
MAF
RELA
NDUFA9
CNN3
C6orf1
SLCO2A1
ADM2
IDH3A
ZNF556
DEFB123
KCNH3
DNAJB14
TMEM147
MAGI3
ACAT2
XPO1
HIGD1B
KATNB1
PAM16
CAMKMT
FAM149A
HCN1
HMGA2
TGIF2
FOLR2
A1BG
ATP5B
ZNF691
SMCP
ZCCHC11
ZNF878
IFT88
RMND5B
KLC3
SPACA7
BCAS1
ICE1
CDK5R2
DDX24
TCTEX1D2
HENMT1
MRS2
NUB1
EIF4A1
PRAMEF2
DGCR6
CCDC150
ZNF490
IGSF11
SLC5A8
PLA2G15
AEN
BLID
PLEKHM1
KRT2
MTMR1
PHACTR3
TNK1
TRIM11
ENSA
NDRG2
PSG3
TRIM65
VSIG2
SF3B5
RAB8A
NUP210
COPS4
NT5DC1
RNF208
ABCA2
ITIH5
MGRN1
TMEM211
LOC100996721
TMEM132E
EIF5
SLC25A23
TBC1D15
WDR45
ATF4
NT5C1A
TSN
AKR1A1
TRAM2
ZNF80
TP53I13
GAGE12B
ASPDH
LGI4
ADAM9
TRAPPC5
RTN4IP1
CACUL1
OR6N1
USH1C
ZCCHC9
ZDHHC16
RASA2
LIPH
NCKAP1
YIPF7
B4GALNT1
RECQL4
CBX8
SERPING1
CLUH
ICAM5
PCK1
CCDC167
ADCY6
FAM47C
TAS2R60
NTN1
SNX29
AK5
NSDHL
MAFB
C8orf22
EML2
ANKRD46
PRR21
GALNT2
KCND1
TTC26
C2orf15
LPAR6
CCDC67
AIMP1
PLD1
CDAN1
CCNB2
SCARA5
GIMAP7
CLEC3B
GLT8D1
PTH1R
SLC2A1
ETV2
KIAA0556
CA14
RADIL
SEC22C
RPS17
VGLL2
ZNF473
SMKR1
EEPD1
ZDHHC23
MAFA
BCAP29
C1QTNF5
TEX43
TMEM56
TDGF1
SULF2
FUZ
AKT1
SSFA2
TDRD3
ACO1
44990
PNPLA1
CCDC83
PCDHGB7
GLOD4
ZNF628
TMEM191B
IRX1
RUVBL1
DFNB59
C9orf117
NCSTN
HS3ST3A1
ZMAT1
IL31
LRFN2
RBM19
PAGR1
TBCB
TUBGCP2
CPNE8
PTGDR2
POU2F3
DAZ1
ATP2B1
RTCA
DUSP1
PPAN
RPRD1A
MON1A
LARP7
PCDHA8
SKP2
COL7A1
OR51S1
SPIN2B
TMOD1
MYO1A
PGC
FAM110A
LRRTM2
PROCR
CD200R1
USP39
PRR4
PJA2
NBEAL1
GLMP
PAK6
ANKS6
CHRNG
MOS
COQ7
PIGK
KIF13A
EIF3A
LGALS4
TMEM40
KIF18B
TPP2
ARL6IP5
CFD
BMP1
LAIR1
SLC31A2
ZMAT3
CLRN2
TFB2M
TSPAN10
C1orf50
IFITM10
IGFL2
INO80C
KCNA3
GPR161
TRAK2
KIAA1211L
GFPT1
RCBTB1
AGRP
TMCO2
STS
RREB1
GPR52
PACSIN3
NDNL2
PRUNE
ZC3H7A
PLEKHH2
GRB7
GAGE1
DYNC2LI1
KLK7
PGAM2
ABHD1
NDC1
ATXN3
TM2D1
RHOD
PLXNA2
WBP2NL
WDR3
PABPC1L
EPM2A
CD320
BLOC1S2
TAGLN3
NUBPL
GSR
HIST1H4C
COL5A1
SCGB3A2
CASP8
GPRC5D
B3GALT1
GON4L
INAFM2
PANK1
SPATA31D4
MMP23B
EVC
ATOH1
OR10H3
PDE7B
TRIQK
EIF3K
B3GAT2
NDNF
ZSCAN18
SLC4A7
GSTT2
LTK
TCN1
MAMDC2
ADAM23
PRPF4B
NPEPL1
HSPB6
ZNF584
HAPLN3
GRAMD4
SLC5A6
UMAD1
PHLDA2
JAKMIP1
SLC25A36
LRRC8E
GNB5
S100A14
CCDC152
NCAPH2
NOX1
JMJD4
USP17L21
VAV3
CAPRIN1
ZKSCAN2
RAB3D
KIF11
SH3GLB1
H6PD
DCTN6
OR1Q1
DDX5
FDCSP
PAX3
DDX19B
PTAFR
STRA13
UBE2Q1
BBS10
SLC39A5
LEAP2
COLCA2
BRIX1
SOWAHD
COX16
PAN2
CFC1
CDK3
TAS2R31
ZFYVE16
ZNHIT2
CACNG7
SLC39A7
BEST1
NOG
ZBTB42
KRT19
KIAA0922
HNRNPU
MAP3K10
MED29
CARM1
PDGFRB
WDR41
CYP1B1
HIST1H3C
CENPA
ZNF14
RGS19
HES7
ASF1B
CYBA
OPCML
KCNK1
KCNN1
PPARGC1A
ATP6V0E1
PRR3
TBC1D29
XPNPEP3
NAMPT
GUCA1B
GTF2E2
CES2
CCDC124
BRAT1
AKAP11
CAND2
C9
MOGAT3
UFSP1
ZBED4
CREBRF
ZFP14
TCEB1
CCDC71L
AGAP1
RANBP9
UBE2E1
RSAD2
KIAA0355
KIAA1456
HUNK
S100A1
FN3KRP
LRP10
CTSA
B4GALNT2
CHIT1
XKR4
PDE9A
ADNP2
RNF112
NBPF1
DMXL2
TCF12
PRKAB1
NCKAP5
ANKRD34C
MDH2
APOA2
COL11A1
DDX51
SBDS
UBXN2A
PTPRT
PLP1
DIXDC1
ADCK4
ITGAX
C6orf89
ZNF444
CT47A9
PPP1R18
GPM6B
BLOC1S5
MVD
STAG2
SMIM3
DMC1
HERPUD2
PIGZ
PLK5
THAP9
NUDT1
HPCA
WASL
WDR73
TMEM210
FLG
HIVEP1
CDKN2B
UGT2B28
USP51
KCNJ4
PEX7
STK11IP
MYCL
SERPINE3
NCCRP1
RPS6KB2
TXNL1
CARD6
GPHN
TMEM39A
RC3H2
RGCC
VSTM5
PRMT2
CHMP3
HIST1H2AK
UPF1
STARD5
DTX4
LCE1C
ZCCHC13
NATD1
SLF2
TRAPPC12
LSM11
CACNA1H
CADM2
GPBP1
CPA4
LYPD2
MIS12
ODF1
AMBRA1
DAPK2
HNRNPCL2
TTC9C
PDS5B
SSX2B
MOGAT1
ZNF773
PGAP2
FER1L6
FOXS1
GJB2
SMPD1
MRPL24
RENBP
HACD1
CT47A7
PLEKHM3
OR7A5
CEP76
STARD6
PPP1R1A
ALG1L2
OGN
SLC6A1
NDUFS3
TRIM52
LONP2
IGFBP4
XXYLT1
LMNTD1
CD8B
SLC5A7
C16orf93
RPL13
HIST1H1A
WNK1
EIF2S2
TEPP
BNIP1
KIAA1671
OBSL1
PRELID2
TTI2
TSPAN9
IFNA1
ADH1A
RB1CC1
SALL4
CRYZ
MGST3
ILK
FRG1
ONECUT2
DHX32
PPP1R14D
ARHGAP20
SEMA4D
OR10H5
EMILIN2
INHBE
GSKIP
SPP2
TSNARE1
TRPC3
ZNF502
PHPT1
SNCAIP
C14orf39
TMIGD3
SEC14L6
LRRC74A
FAM43A
KLRC3
MRC1
BEGAIN
ABHD17C
TMEM97
CWC22
FAM65A
HMOX1
APP
TMED1
P2RX6
ANAPC7
ARHGAP31
CPSF6
PSENEN
PALM2
FAM24B
USH1G
FZD4
OR4A15
RNPS1
IRF6
TFF2
SAXO1
SLAMF8
NAT8B
KLHL34
C15orf62
NT5C3B
WWTR1
TMEM38A
TAF9
RGS14
MRAP
TPGS1
TFF3
SLC30A10
DIO2
C1orf226
MED25
PCDHGB1
OR5R1
DUSP15
TCEANC2
FES
IGFL1
WFDC1
BLVRA
HTR4
PITX2
PTPMT1
TMEM88
SERPINB13
DPH2
ADAM11
GNAO1
CXCL17
ZNF551
IFI27L2
FNDC1
DTWD2
WDR76
FHL1
TSHZ3
RSRC2
UNKL
STRADA
HOXD1
ADAMTS15
EIF3E
TMEM132A
NOVA1
NMB
ATPAF1
DLG5
LPAR1
FMOD
SH2D7
ELF5
TOB2
MPST
CCDC38
PTPRK
SF3A1
ITGB7
PRR18
PRDM10
GDPD1
RAB6C
TIMM13
C21orf59
NAGLU
POMT1
PDYN
LCE1B
ZCCHC24
PHB
POU3F1
FOXA3
ASAH1
DEFB114
PCP4
ZBTB7A
FAM3D
MT1M
AFF1
C9orf9
ELMOD3
SLC27A2
TMTC4
LDHD
ZDHHC3
RHOXF2
SPAG9
ITGB3BP
POLR1D
CSF1
TBPL1
ZNF430
PRMT7
UBE2S
ATP1B3
MATK
ZNF791
TGFBR3L
PANK3
IL34
FAM45A
NDUFA5
CYLD
CFH
UGP2
GHITM
USMG5
CASC10
SNX20
ZNF709
MOB3C
ABRACL
CDK14
C1orf186
RNF2
CLEC3A
OR13C3
SLC9A9
KAT8
TMTC1
KRT5
C1QTNF1
ASB5
ND2
HTR5A
PAGE5
IL12B
ADAM28
PNMA5
CEP55
DGKI
CRYAA
DNAJC17
SYNC
C1orf43
EEF1E1
ZC3HC1
GOLIM4
MAP3K13
SETD1A
ZNF486
ABTB2
CEACAM8
PMM2
NXPE2
MTRNR2L1
IL16
SGOL2
TSC22D2
ACP6
TTF2
SS18L1
DMKN
TPSB2
TUBB3
MOB1B
C19orf44
KCNJ8
ZNF202
GFOD1
ADAM12
PPWD1
GPNMB
SLC22A25
SPATA31A3
ABHD16B
RPS3A
DEXI
FUCA1
ZNF34
ZIC3
ATP6V1G3
NHLRC4
CLCA4
TBC1D4
DIS3L
ACVR1
NDUFB6
SIDT1
SEC14L5
ADAMTS6
WDR78
PEX11G
COMMD6
DIEXF
PIAS1
SNUPN
QPCT
ASB2
ZNF789
CNPY4
EXOC2
BEND4
SULT1C4
LOC81691
MAK
PBK
DDX20
TNS1
CMTM1
OR5AU1
ZNF491
GTF2A1L
DDI2
SSR3
OR2F2
ZNF217
TBC1D5
SPG20
MYBPC2
LZTS1
HCST
ADO
SLC25A27
NIPSNAP3B
CLEC2D
JMY
PALM3
PRKCE
AMPH
NECAB3
C11orf42
OPN3
OR1D2
ZNF418
GPC5
UHRF1
GRM2
[truncated: 14,384 more rows]
