# Supplementary material for: Effects of butyrate on intestinal ischemia-reperfusion injury via the HMGB1-TLR4-MyD88 signaling pathway
Source: Aging (Albany NY). 2024 May 3;16(9):7961–78. doi: 10.18632/aging.205797 (PMC11131991; doi:10.18632/aging.205797)
Supplement: Supplementary Table 2 [file aging-16-205797-s003.xls]

## Sheet: List
Supplementary Table S1	Target screening of butyrate in the Bioinformatics Analysis Tool for Molecular mechANism of Traditional Chinese Medicine
Supplementary Table S2	Target screening of intestinal ischemia-reperfusion injury in the GeneCards database
Supplementary Table S3	Target screening of senescence in the GeneCards database
Supplementary Table S4	Results of differentially expressed genes in single cell transcriptome analysis

## Sheet: Supplementary Table 2
Supplementary Table 2. Target screening of intestinal ischemia-reperfusion injury in the GeneCards database.
genes
CUBN
IL6
TNF
VIP
BDNF-AS
TP53
H19
IL10
CTNNB1
FLNA
IL1B
ALB
TLR4
CXCL8
NOS2
MIR21
HMOX1
CRP
VEGFA
SOD2-OT1
MEG3
FABP2
EDNRB
CASP3
CERNA3
GDNF
SOD1
MPO
ICAM1
PIK3CA
NOD2
TGFB1
IFNG
GAS5
SMAD4
ACE
PTEN
AKT1
TLR2
STK11
F2
CCL2
XDH
MALAT1
VWF
LINC01672
HIF1A
SI
SMAD5-AS1
BCL2
NOS3
TMX2-CTNND1
PTGS2
STAT3
MAPK1
EDN1
NFE2L2
BDNF
MMP9
CFTR
GFAP
SELP
INS
ABCB1
CTLA4
SOD2
EPO
BAX
IL1RN
GPT
PVT1
EGFR
IL4
LCN2
IL18
GCG
SLC9A3
SERPINE1
EPCAM
XIST
MIR125A
NOS1
HMGB1
ENO2
PGR-AS1
PPARG
KIT
SLC5A1
LINC02605
F3
EGF
ELANE
MIR155
MIR126
IL17A
MB
CDKN2A
FAS
ANO1
PLA2G2A
CAT
S100B
MAPK14
F5
SST
THBD
IL2
PLAT
HGF
CCND1
TNFRSF1A
JAK2
HSPA4
SRC
LEP
NGF
MIR17
KNG1
FGF2
FGFR2
NTRK1
SERPINC1
IGF1
MUTYH
PARP1
MIR146A
CALCA
CXCL12
MIR145
LINC-ROR
APOA1
APOB
MYC
SELE
FOS
MAPK8
MIR133B
NEAT1
APP
IL1A
ODC1
PLG
MIF
MIR34A
B2M
MIR221
ATM
JUN
KCNQ1OT1
STAT1
CYCS
HOTAIR
PIK3C2A
CDKN2B-AS1
PPARA
ENG
NPPB
ADAMTS13
MIR210
MIAT
ECE1
MIR150
MIR143
SERPINA1
TGFBR2
MTOR
SLC17A5
MIR192
MGAM
MTHFR
ITGAM
MIR494
EGR1
NPPA
NFKB1
NPY
ITGB2
COL3A1
ATP7A
MMP2
MIR24-1
BRCA2
CDKN1A
SDHB
CCK
MIR214
HSPB1
ADCYAP1
CD40LG
XIAP
PIK3CG
CALR
CASP1
MYD88
GAST
CXCR4
MIR34C
MIR222
GJA1
RHOA
ADA
MIR140
TRPM7
IL13
YAP1
CXCL10
TXN
CXCL2
NLRP3
HSPG2
HSPA1A
SELL
VCAM1
KCNJ5
TEK
CD34
IRF1
CD55
KDR
HSPA8
CD36
PWAR1
CASP9
TUG1
MIR146B
C3
CSF3
COL1A1
HP
SOX9
PON1
MBL2
GP1BA
ENSG00000275307
ENSG00000276965
SNHG14
FLT1
SGK1
GHRL
MGAT3-AS1
SMAD2
TJP1
MIR122
RAC1
MIR451A
BMP6
MIR320A
CP
ACTA2
SERPINA3
FBXW7
AGTR1
ANGPT1
RIPK1
TIMP1
RMRP
TAC1
SNHG12
MIR30A
MT-CO1
SLC9A1
KITLG
MIR493HG
CCAT1
ENSG00000276919
MIR25
IL5
HULC
HNF1A-AS1
SNHG1
ACE2
TF
FABP1
SPP1
SLC2A1
MAP2K1
MIR215
SETD2
ADM
NOTCH1
VDR
MIR142
HSPA5
PLA2G6
SLC6A4
ZFAS1
MIR211
REN
ENSG00000277577
MIR23A
PCNA
TRA-TGC7-1
TRA-TGC5-1
ALOX5
ADIPOQ
EMSLR
GRIN2B
CCL5
CREB1
PTGS1
CFH
MIR27A
MIR15B
MIRLET7C
HAVCR1
THBS1
ESR1
SMARCA4
IL33
FASLG
CD46
MIR106B
IGF2
SIRT1
MIR195
EDNRA
AQP4
CCN2
MIR93
ITGB1
AOC1
IL22
TGFB2
CYP2C19
CST3
RELA
MIR15A
TNFAIP3
FGF7
FABP3
CCL3
ANGPT2
MIR191
YRDC
MIR29A
AGT
HBEGF
GAL
BRCA1
CD14
MAPK3
MIR24-2
ADORA1
MIRLET7B
BCL2L1
HTR2A
SCN5A
COMT
C4A
SNHG6
ITGB3
CXCL1
IL7
MIR141
ACHE
FGF1
UCA1
PECAM1
PTPN11
PCAT1
CASP8
CCR5
LMNA
CHGA
GDF15
ADCY10
CAV1
FN1
LTF
FGA
IL1R1
GSK3B
CHKA
ABCG2
MIR18A
CSF2
MMP1
LGALS3
LPL
DPP4
MIR203A
GAPDH
MIR98
TGM2
HAMP
MIR106A
CYTOR
BMP2
IL2RA
GRIN1
PRKAA2
PIK3R1
TSC2
PRKCE
CD40
IGF1R
IL15
HSPD1
MUC1
IKBKG
PLA2G4A
CKB
CTSB
LRP2
MIR342
TNNT2
MIR107
MIR22
BLVRB
CYBB
SLC6A19
CHAT
SLC8A1
GLS
MIR127
MIR10A
CX3CR1
MBP
GATA4
TERT
PTK2
EPRS1
DAPK1
NTS
F10
SNHG16
CDH5
SYK
MAPT
MDM2
LOX
ACTB
ACTC1
SP1
GREM1
NAGLU
PRKCA
PRKCD
DANCR
PLAU
CDKN3
PRKCZ
TIMP2
SHH
MIR139
ITGA6
MIR7-3HG
MAP2
CLU
PTK2B
TTTY10
MIR9-1
SMARCAL1
CXCR2
GSTM1
KRT18
F13A1
TGFA
GSR
LINC01554
LDLR
SCARB1
ABCA1
NHERF2
RAB4B-EGLN2
MAPK10
SMAD7
MIR125B1
IDO1
MIR29B1
MIR199A1
JAK1
CSF1
FABP12
RYR1
MST1
AGER
CD44
MIR486-1
PTPRC
SPTAN1
AIF1
FMR1
IGFBP3
ALDH2
CD274
HMGCR
COX5A
CBS
TKT
F8
TNFRSF1B
NFKBIA
SOX2-OT
SNORD15A
SLC1A2
C1S
HPRT1
NT5E
ARG1
IL11
AIFM1
PRF1
COL4A1
ANXA5
ASIC1
MAOA
SNHG7
SLC12A2
SDC1
IL6R
SLC11A2
GSTP1
GPR31
GGT1
SDHA
GH1
IL9
ADRB2
PROKR1
CEACAM5
GZMB
APOH
TRAF6
ENSG00000230490
IRS1
MIR193A
G6PC1
MIR181A2
BAD
IL12A
SCARNA5
NQO1
POMC
FOXO3
IL37
LINC02895
CASC2
SOCS3
KMT2D
DDIT3
APEX1
CTSL
CCR2
EPX
NTF3
ADAM17
FGB
SLC1A3
NOX4
ADORA2A
DNMT1
ENSG00000250519
LINC01258
NR1H2
SNHG5
CNTF
CXCR3
ADAMTS3
UCN
PDGFB
RAF1
LINC01725
AVP
HSP90AA1
MME
SNHG15
CYP2C9
NGFR
BECN1
G6PD
SH2B3
CD47
ARID1B
LOC101927560
TNNI3
LINC00504
IL23A
F2R
CEACAM3
S100A9
NRG1
TNFRSF11B
LINC02955
ENSG00000258081
MIR144
MIR532
ELAVL1
TRE-TTC3-1
CASR
FGF23
MIR183
MIR200A
NTN1
AKR1B1
lnc-IQCM-2
MK280073-008
CYBA
ARF4-AS1
ITLN1
CHI3L1
MK280073-058
HRH2
ATG16L1
VIL1
LTA
ADORA3
DNM1L
HMOX2
THPO
ENSG00000245768
ENSG00000235450
ANXA1
NR4A1
CASC8
LINC02882
DRD2
C5AR1
UGT1A1
MIR328
GRP
MIR499A
LIF
AQP1
PLA2G7
ENSG00000253288
IRF5
PPIG
C1R
MK280073-023
BRD4
BMP4
CDK5
MK280073-120
NOD1
MK280073-075
C5
BMP7
TACR1
BAK1
MK280073-081
ENSG00000251216
lnc-HMGXB4-8
MK280073-001
lnc-LRP5L-15
MK280073-002
MK280073-003
MK280073-004
MK280073-005
MK280073-006
CASC19
CRH
MK280073-022
MK280073-082
MMP14
MK280073-521
NOTCH2
SLX1A-SULT1A3
EIF2AK3
XBP1
MK280073-047
MK280073-057
KEAP1
TGIF1
MK280073-007
MK280073-014
MK280073-104
PRKCB
MK280073-164
DES
FOXP2
ITGA4
TRPV1
KCNQ1
MK280073-674
CD80
MK280073-025
MK280073-055
MK280073-059
MK280073-018
MK280073-044
MK280073-079
TSPO
SELPLG
MIR92A2
MK280073-596
MIR381
MIR27B
ATF3
MK280073-179
MK280073-049
MK280073-063
MK280073-083
MK280073-027
MK280073-071
MK280073-089
MK280073-031
MT-CYB
MK280073-475
MK280073-670
CR1
NR4A2
SLPI
MK280073-121
MK280073-334
MK280073-510
MK280073-247
MK280073-625
MIR324
MK280073-202
MK280073-117
MK280073-149
MK280073-397
MK280073-474
RETN
S100A8
CDC42
NES
HCRT
GLUL
ALDH5A1
MK280073-197
MK280073-527
MK280073-349
MK280073-354
MK280073-359
MK280073-486
MK280073-499
MK280073-515
MK280073-578
MK280073-327
CEACAM1
MK280073-013
MK280073-020
MK280073-052
MK280073-060
MK280073-093
MK280073-028
MK280073-030
MK280073-037
MK280073-040
MK280073-046
MK280073-051
MK280073-053
MK280073-056
MK280073-072
MK280073-073
MK280073-090
MK280073-091
MK280073-092
MK280073-103
MK280073-106
MK280073-009
MK280073-010
MK280073-011
MK280073-012
MK280073-015
MK280073-016
MK280073-017
MK280073-019
MK280073-021
MK280073-024
MK280073-026
MK280073-029
MK280073-032
MK280073-033
MK280073-034
MK280073-035
MK280073-036
MK280073-038
MK280073-039
MK280073-041
MK280073-042
MK280073-043
MK280073-045
MK280073-048
MK280073-050
MK280073-054
MK280073-061
MK280073-062
MK280073-064
MK280073-065
MK280073-066
MK280073-068
MK280073-069
MK280073-070
MK280073-074
MK280073-076
MK280073-077
MK280073-078
MK280073-080
MK280073-084
MK280073-085
MK280073-086
MK280073-087
MK280073-088
MK280073-094
MK280073-095
MK280073-096
MK280073-097
MK280073-098
MK280073-101
MK280073-102
MK280073-105
MK280073-107
MK280073-108
MK280073-109
MK280073-110
MK280073-111
MK280073-067
MK280073-099
MK280073-100
DCN
MT-TK
MK280073-206
MK280073-524
MK280073-168
MK280073-364
MK280073-453
MK280073-464
MK280073-540
MK280073-348
MK280073-488
MK280073-656
MK280073-489
PIK3CB
FRAS1
HNF1A
GJB1
EZH2
MK280073-199
MK280073-300
MK280073-353
MK280073-460
MK280073-461
MK280073-493
MK280073-119
MK280073-176
MK280073-467
MK280073-468
MK280073-519
MK280073-525
MK280073-533
MK280073-593
MK280073-275
MK280073-285
MK280073-691
CAMK2G
MPL
CTSD
STING1
ABL1
IL3
PPARD
CFLAR
CIITA
SFTA3
TOLLIP
MIRLET7A1
CHUK
MK280073-346
MK280073-501
MK280073-175
MK280073-203
MK280073-216
MK280073-273
MK280073-296
MK280073-351
MK280073-513
MK280073-522
MK280073-571
MK280073-621
MK280073-623
MK280073-115
MK280073-116
MK280073-123
MK280073-125
MK280073-140
MK280073-150
MK280073-153
MK280073-154
MK280073-174
MK280073-180
MK280073-182
MK280073-183
MK280073-185
MK280073-190
MK280073-194
MK280073-205
MK280073-207
MK280073-208
MK280073-221
MK280073-233
MK280073-243
MK280073-258
MK280073-280
MK280073-283
MK280073-295
MK280073-301
MK280073-302
MK280073-313
MK280073-345
MK280073-352
MK280073-355
MK280073-357
MK280073-384
MK280073-389
MK280073-396
MK280073-414
MK280073-434
MK280073-445
MK280073-455
MK280073-456
MK280073-465
MK280073-466
MK280073-470
MK280073-473
MK280073-476
MK280073-487
MK280073-490
MK280073-495
MK280073-496
MK280073-500
MK280073-512
MK280073-516
MK280073-523
MK280073-530
MK280073-531
MK280073-532
MK280073-538
MK280073-543
MK280073-544
MK280073-551
MK280073-554
MK280073-556
MK280073-557
MK280073-558
MK280073-559
MK280073-561
MK280073-564
MK280073-574
MK280073-585
MK280073-586
MK280073-590
MK280073-592
MK280073-597
MK280073-609
MK280073-618
MK280073-655
MK280073-659
MK280073-688
MK280073-689
MK280073-112
MK280073-113
MK280073-114
MK280073-118
MK280073-122
MK280073-124
MK280073-126
MK280073-127
MK280073-128
MK280073-131
MK280073-132
MK280073-133
MK280073-134
MK280073-135
MK280073-136
MK280073-137
MK280073-138
MK280073-139
MK280073-141
MK280073-142
MK280073-143
MK280073-144
MK280073-145
MK280073-146
MK280073-147
MK280073-148
MK280073-151
MK280073-152
MK280073-155
MK280073-156
MK280073-157
MK280073-158
MK280073-159
MK280073-160
MK280073-161
MK280073-162
MK280073-163
MK280073-165
MK280073-169
MK280073-170
MK280073-171
MK280073-172
MK280073-173
MK280073-177
MK280073-178
MK280073-181
MK280073-184
MK280073-186
MK280073-187
MK280073-188
MK280073-189
MK280073-191
MK280073-192
MK280073-193
MK280073-195
MK280073-196
MK280073-198
MK280073-200
MK280073-201
MK280073-204
MK280073-209
MK280073-210
MK280073-211
MK280073-212
MK280073-213
MK280073-214
MK280073-215
MK280073-217
MK280073-218
MK280073-219
MK280073-220
MK280073-222
MK280073-224
MK280073-225
MK280073-226
MK280073-227
MK280073-228
MK280073-229
MK280073-230
MK280073-231
MK280073-232
MK280073-234
MK280073-235
MK280073-236
MK280073-237
MK280073-238
MK280073-239
MK280073-240
MK280073-241
MK280073-242
MK280073-244
MK280073-245
MK280073-246
MK280073-248
MK280073-249
MK280073-250
MK280073-251
MK280073-252
MK280073-253
MK280073-255
MK280073-257
MK280073-259
MK280073-260
MK280073-261
MK280073-262
MK280073-264
MK280073-265
MK280073-266
MK280073-267
MK280073-268
MK280073-269
MK280073-270
MK280073-271
MK280073-272
MK280073-274
MK280073-276
MK280073-277
MK280073-278
MK280073-279
MK280073-281
MK280073-282
MK280073-284
MK280073-286
MK280073-287
MK280073-288
MK280073-289
MK280073-290
MK280073-291
MK280073-292
MK280073-293
MK280073-294
MK280073-297
MK280073-298
MK280073-299
MK280073-303
MK280073-304
MK280073-305
MK280073-306
MK280073-307
MK280073-308
MK280073-309
MK280073-310
MK280073-311
MK280073-312
MK280073-314
MK280073-315
MK280073-316
MK280073-317
MK280073-318
MK280073-319
MK280073-320
MK280073-321
MK280073-322
MK280073-323
MK280073-324
MK280073-325
MK280073-326
MK280073-328
MK280073-329
MK280073-330
MK280073-331
MK280073-332
MK280073-333
MK280073-335
MK280073-336
MK280073-337
MK280073-338
MK280073-339
MK280073-340
MK280073-341
MK280073-342
MK280073-343
MK280073-344
MK280073-347
MK280073-350
MK280073-356
MK280073-358
MK280073-360
MK280073-361
MK280073-362
MK280073-363
MK280073-365
MK280073-366
MK280073-367
MK280073-368
MK280073-369
MK280073-370
MK280073-371
MK280073-372
MK280073-373
MK280073-374
MK280073-375
MK280073-376
MK280073-377
MK280073-378
MK280073-379
MK280073-380
MK280073-381
MK280073-382
MK280073-383
MK280073-385
MK280073-386
MK280073-387
MK280073-388
MK280073-390
MK280073-391
MK280073-395
MK280073-398
MK280073-399
MK280073-402
MK280073-403
MK280073-404
MK280073-405
MK280073-406
MK280073-407
MK280073-409
MK280073-410
MK280073-411
MK280073-412
MK280073-413
MK280073-415
MK280073-416
MK280073-417
MK280073-418
MK280073-419
MK280073-420
MK280073-427
MK280073-428
MK280073-430
MK280073-431
MK280073-432
MK280073-433
MK280073-435
MK280073-436
MK280073-437
MK280073-438
MK280073-439
MK280073-440
MK280073-441
MK280073-442
MK280073-443
MK280073-444
MK280073-446
MK280073-447
MK280073-448
MK280073-449
MK280073-450
MK280073-451
MK280073-452
MK280073-454
MK280073-457
MK280073-458
MK280073-459
MK280073-462
MK280073-463
MK280073-469
MK280073-471
MK280073-472
MK280073-477
MK280073-478
MK280073-479
MK280073-480
MK280073-481
MK280073-482
MK280073-483
MK280073-484
MK280073-485
MK280073-491
MK280073-492
MK280073-494
MK280073-497
MK280073-498
MK280073-502
MK280073-503
MK280073-504
MK280073-505
MK280073-506
MK280073-507
MK280073-508
MK280073-509
MK280073-511
MK280073-514
MK280073-517
MK280073-518
MK280073-526
MK280073-528
MK280073-529
MK280073-534
MK280073-535
MK280073-536
MK280073-537
MK280073-541
MK280073-542
MK280073-545
MK280073-546
MK280073-547
MK280073-548
MK280073-549
MK280073-550
MK280073-552
MK280073-553
MK280073-555
MK280073-560
MK280073-562
MK280073-563
MK280073-565
MK280073-566
MK280073-567
MK280073-568
MK280073-569
MK280073-570
MK280073-572
MK280073-573
MK280073-575
MK280073-577
MK280073-579
MK280073-580
MK280073-581
MK280073-582
MK280073-583
MK280073-584
MK280073-588
MK280073-589
MK280073-591
MK280073-594
MK280073-595
MK280073-598
MK280073-606
MK280073-615
MK280073-624
MK280073-629
MK280073-654
MK280073-676
MK280073-678
MK280073-683
MK280073-686
MK280073-129
MK280073-130
MK280073-166
MK280073-167
MK280073-223
MK280073-254
MK280073-256
MK280073-263
MK280073-392
MK280073-393
MK280073-394
MK280073-400
MK280073-401
MK280073-408
MK280073-421
MK280073-422
MK280073-423
MK280073-424
MK280073-425
MK280073-426
MK280073-429
MK280073-520
MK280073-539
MK280073-576
MK280073-587
MK280073-599
MK280073-600
MK280073-601
MK280073-602
MK280073-603
MK280073-604
MK280073-605
MK280073-607
MK280073-608
MK280073-610
MK280073-611
MK280073-612
MK280073-613
MK280073-614
MK280073-616
MK280073-617
MK280073-619
MK280073-620
MK280073-622
MK280073-626
MK280073-627
MK280073-628
MK280073-630
MK280073-631
MK280073-632
MK280073-633
MK280073-634
MK280073-635
MK280073-636
MK280073-637
MK280073-638
MK280073-639
MK280073-640
MK280073-641
MK280073-642
MK280073-643
MK280073-644
MK280073-645
MK280073-646
MK280073-647
MK280073-648
MK280073-649
MK280073-650
MK280073-651
MK280073-652
MK280073-653
MK280073-657
MK280073-658
MK280073-660
MK280073-661
MK280073-662
MK280073-663
MK280073-664
MK280073-665
MK280073-666
MK280073-667
MK280073-668
MK280073-669
MK280073-671
MK280073-672
MK280073-673
MK280073-675
MK280073-677
MK280073-679
MK280073-680
MK280073-681
MK280073-682
MK280073-684
MK280073-685
MK280073-687
MK280073-690
MK280073-692
MK280073-693
MK280073-694
MK280073-695
MK280073-696
MK280073-697
MK280073-698
MK280073-699
MK280073-700
MK280073-701
MK280073-702
MK280073-703
MK280073-704
MK280073-705
MK280073-706
MK280073-707
MK280073-708
MK280073-709
MK280073-710
MK280073-711
MK280073-712
MK280073-713
MK280073-714
MK280073-715
MK280073-716
MK280073-717
MK280073-718
MK280073-719
MK280073-720
MK280073-721
MK280073-722
MIR130B
TFRC
SNORD118
STAT5B
SAA1
CHKB-CPT1B
GCLC
PLAUR
PCSK9
BANCR
MIR92A1
HOXA11-AS
CYP2C8
PDE5A
BIRC5
TNXB
MIR216A
SOD3
HTR3A
LINC00673
MIR204
ABCC8
ACTA1
NCAM1
NTRK2
VEGFC
ADORA2B
SLCO2A1
TNC
GHRH
MIR124-1
MIR128-2
CTSG
MIR19A
NGB
CX3CL1
ERCC2
TIGAR
SNHG8
TNFSF10
MAP3K7
SLC16A1
OLR1
PROM1
CASP7
IL1RL1
NR3C1
SLC22A2
GRIN2A
FASN
CCL20
PPARGC1A
MIR132
SLC22A4
TFF1
NPTN-IT1
IGFBP2
RTN4
SULT1A3
CASP2
SHC1
MIRLET7F1
KCNJ11
PWAR4
RNU6-1
GPR65
ENTPD1
PROC
GPX1
EPHX2
PSEN1
OCLN
LDHA
F2RL1
ATF6
E2F1
GLP2R
ERN1
TNFRSF10B
NEU1
RNASE3
REG3A
MIR16-1
RNU6-7
RNU6-8
PF4
PTX3
DNAH8
MIR373
MAPK8IP1
RPS27A
EIF2S1
ACTG1
MIR30B
IDH1
IL1RAPL2
EPAS1
TRPV4
C3AR1
APOC3
TGFBR1
ADRB1
PDYN
NORAD
CASC9
OPRM1
MCU
RNY3
SNCA
ANXA2
NCF1
MIR424
BSG
FOXO1
ACP1
LINC01618
RNU6-2
TYK2
PTGER4
MEG8
F12
FOXC1
MIR378A
SYNGAP1
AGTR2
RNU6-1-003
MAP3K5
PDP1
RNU6-9
MIR149
CXCR1
SLC9A2
KL
RNU6-1-004
GUSB
CYP2J2
VTN
MIR675
SLC5A6
RNU6-1-002
RUNX1
CPT2
FOXM1
ATP7B
RIPK2
GOT2
GC
BDKRB2
CAST
WT1
MYBPC3
RNU6-1-001
ATP1A1
MT-CO3
BCHE
COL7A1
TIMP3
ATF2
RIPK3
SLC3A2
SNAI1
MMP13
ITGA2B
PINK1
IQGAP1
PARK7
MYH7
ADNP
ENO1
CNR1
CD69
VCAN
NF2
LBP
LGALS1
UCP2
ENSG00000274760
ENSG00000277967
EPHX1
HIF1A-AS1
AHR
PRKAA1
XRCC1
TLX1NB
MIR590
P2RX7
GSTM3
ITGAL
SERPING1
LAMA2
CXCL9
MIR185
IL6ST
TRAF2
NR3C2
PTPN3
GPBAR1
MYH6
IGF2-AS
COL14A1
MIRLET7E
CISD2
SLC40A1
C4B
GCK
TTN
RUNX2
FYN
AXL
PXN
CHRM3
SERPINF1
INSR
AREG
PRKN
IKZF1
CACNA1C
HSP90B1
SNAP25
TNFSF12
S1PR1
NR1H3
EPHA2
JUP
DUSP1
MIR130A
GRK2
PROCR
F11R
MIR4435-2HG
IL2RB
CLCN3
LONP1
PDE4A
APLN
KLRK1
TPI1
BAG1
STAT5A
RHOB
AIM2
GBA3
MIR133A1
THBS2
CBL
MIR26A1
SCGB1A1
CYP2B6
MASP2
CD59
PLA2G1B
SERPINF2
SRF
HSPB2
SLC18A3
CYSLTR1
TMSB4X
NEFL
COL4A2
IL18BP
NAMPT
SLC8A2
CTF1
MIR208B
PDPK1
HNF1B
SFTPC
PSAP
P4HB
CXCL5
CYSLTR2
SLC1A1
CD86
P2RY12
GRIA1
FCGR3B
BCL2L11
PER2
CSF1R
SLC22A3
AHSP
ATF4
CASC15
MIR151A
DLG4
PTAFR
AOC3
IL7R
EPOR
GADD45A
IFNB1
AMBP
RHOD
CXCL16
CYP27B1
MIR125B2
MIR485
IRAK1
CLDN5
SMPD1
MIR137
GFER
TNFRSF10A
SERPINA4
MIR455
OGG1
SQSTM1
VDAC1
BID
CPOX
WNT4
KDM4C
PTGER3
SLC6A3
MICA
GAD1
ACVR2B
NLRP1
HCP5
LTB4R
IRS2
MAP2K3
SLIT2
NPR3
MIR208A
BNIP3
CASP6
SLC22A6
OSM
MAPK9
ALOX12
MICB
CEBPA
CCN1
OPRD1
SLC27A4
CARMN
UMOD
ITGA7
PPP2CA
GSTT1
PDGFA
POSTN
COL6A1
MAP3K11
ROCK2
CCL26
NPPC
EPHA3
ITGAV
PCAT2
THY1
NRP1
HDAC1
ATP2A2
WNT3A
PRKG1
VEGFB
PPIF
MAOB
LEPR
SIRT3
SAT1
OPRK1
ENSG00000232995
HAVCR2
APRT
CHRM2
RPS6KB1
PAPPA
IRF2
MAPKAPK2
TAB2
LINC01234
MIR199B
SLC25A4
BTG2
SIRPA
IL18R1
SPARC
MIR186
VCP
KCNMA1
AMD1
ROBO1
NPY4R
COL18A1
TRIM72
CKM
ADK
IL16
MMP8
CYP1B1
PTPA
NDUFA13
FGF19
FRZB
TRAF3
HTR2B
HYOU1
IGFBP4
HRH1
HADHA
ATP1A2
NEDD4
MAP2K4
TRIM8
PEPD
VLDLR
PTGIS
TNFSF11
MIR496
TLR7
LINC-PINT
CNR2
DIABLO
NID1
F11
PANX1
FUS
ABCB7
MIR181C
MAP3K1
TNIP1
GABBR2
CA1
ACACA
EGOT
OIP5-AS1
CXCL11
TRC-GCA24-1
INTU
SOAT1
LEF1-AS1
CCL22
FHL2
GLUD1
BIRC2
FKBP1A
TFPI
COL6A2
KCNA2
HSF1
MEF2C
EGR2
UTS2
PRKAG2
PLA2G10
PTGER2
HLA-G
CHRNA7
P2RY1
CFB
PDE3A
CUL3
NOG
CAPN2
ADM2
MIR181D
CAMK2A
PPIA
PTGDS
TRPC6
YWHAG
H2AX
CAPN1
OXA1L
ZNF354C
LY96
TYR
CHEK1
SLC29A1
NOX1
S100A12
DAXX
MIR501
ABAT
PRDX5
IGFBP7
ALDH9A1
ABCC9
HIF1A-AS2
LINC00520
MIR454
EPHA4
MIR30C1
TREM1
MIR92B
ABCG1
MIR124-3
CLCN2
BLOC1S1
AMPD1
FGF21
ADRB3
SIRT6
PRDM16-DT
SLC4A4
RBM3
BPI
KRIT1
CDON
HTRA2
MIR128-1
ZC3H12A
ERBB4
A2M-AS1
GLO1
SLC5A2
GPX3
ALDOA
LRP6
ADAM10
AMPD3
LAP3
KLK1
NDUFS4
MTA1
APAF1
LAMA1
PPP1R1B
MIR497
TCAP
MIR30D
DPYSL2
WDR26
TUBA1B
SLC2A3
TRL-TAG1-1
MAP3K14
MIR1-1
FCGR3A
MIR369
ACTN4
UGCG
MIR217
FBXO32
TXN2
GLRX
EFNA1
MSRA
FADD
SELENOP
ANGPTL4
NFAT5
GSDMD
UNC5B
PDIA2
HABP2
ADPRH
EIF4EBP1
LAMB1
BDKRB1
CS
HCCAT5
SENP3
MIR101-1
AQP9
TFG
SORD
BCL2L14
ITGA1
ITCH
FPR1
MAPK11
ALDH1A1
ICAM2
CRHR2
MANF
MSTN
PRKDC
MIR361
DUSP19
TRAP1
SLK
ROCK1
C1QTNF3
MIR874
USP7
PNP
CRK
MIR433
NLRX1
[truncated: 769 more rows]
