# Supplementary material for: Effects of butyrate on intestinal ischemia-reperfusion injury via the HMGB1-TLR4-MyD88 signaling pathway
Source: Aging (Albany NY). 2024 May 3;16(9):7961–78. doi: 10.18632/aging.205797 (PMC11131991; doi:10.18632/aging.205797)
Supplement: Supplementary Table 3 [file aging-16-205797-s004.xls]

## Sheet: List
Supplementary Table S1	Target screening of butyrate in the Bioinformatics Analysis Tool for Molecular mechANism of Traditional Chinese Medicine
Supplementary Table S2	Target screening of intestinal ischemia-reperfusion injury in the GeneCards database
Supplementary Table S3	Target screening of senescence in the GeneCards database
Supplementary Table S4	Results of differentially expressed genes in single cell transcriptome analysis

## Sheet: Supplementary Table 3
Supplementary Table 3. Target screening of senescence in the GeneCards database.
genes
TP53
CDKN2A
CDKN1A
PTEN
SIRT1
G6PD
SALRNA1
SALRNA3
SALRNA2
PIK3CD
TERT
RGN
RB1
PIK3R1
LMNA
SOD2-OT1
LOC126805612
HIRA
CDK6
CDK2
ATM
RSL1D1
MTOR
LIMS1
CDK4
MAPK14
UBN1
MORF4
ID1
TMEM158
E2F1
PML
BMI1
IL6
MAPK1
SIRT6
LIMS2
BRAF
TERF2
IGFBP7
LIMS3
EZH2
CDKN1B
HRAS
MDM2
SERPINE1
LIMS4
CERNA3
MYC
ASF1A
SP1
H2AX
HMGA1
LINC02605
CXCL8
TERC
JUN
CDKN2B
BDNF-AS
EMSLR
PARP1
NFKB1
NEK6
HMGA2
TAGLN
MAPKAPK5
TGFB1
H19
AKT1
NUAK1
PGR-AS1
IGF1
MIR34A
STAT3
IFI16
SIRT3
LMNB1
LINC01672
RELA
IL1A
GLB1
THBS1
CGAS
CAV1
WRN
TNF
MAPK8
TBX2
MSN
MIR7-3HG
FOS
CCNA2
ING1
FOXO1
ETS1
MAPK3
KNDC1
SCARNA5
TRA-TGC7-1
TRA-TGC5-1
ARG2
IFNG
NAMPT
IGFBP3
BCYRN1
MAP2K3
KAT5
POT1
PRKAA1
NEK4
MAPK11
MDM4
TP63
CDKN2AIP
IL1B
PRPF19
ATP13A3
ULK3
IGF1R
BCL2
ROMO1
TBX3
MIR31HG
TPP2
E2F2
GAPDH
PTGS2
DELEC1
TMX2-CTNND1
PHB1
NBN
IGFBP5
PNPT1
UBC
FOXO3
TGFB1I1
TRC-GCA24-1
LEO1
MEG3
KIR2DL4
CHEK1
ACD
PCNA
RAF1
IFNB1
MAPK10
MIR34C
E2F3
STN1
CHEK2
KDM6B
ID2
MAPK9
CLDN1
YPEL3
H4C16
CEBPB
H2AJ
PRKCA
EP400
ING2
H1-4
CDKN2C
YBX1
RBL1
HLA-G
SPARC
MIR493HG
ENSG00000276919
MAP2K6
CBX4
TLR4
TINF2
SIRT2
NFE2L2
TERF1
ZNF410
EP300
CBX8
MAP2K4
TWIST1
FZR1
CXCL1
MDH1
CCND1
HIF1A
TFDP1
TXN
CDK1
DNMT1
STAT1
NOX4
MRE11
MAP2K1
SMAD5-AS1
CSNK2A1
MORF4L1
CDKN2D
MIR21
SQSTM1
SRC
GSK3B
PIK3CG
CD44
RAC2
RBL2
SRF
RPS27A
FOXM1
BCL2L1
SLC30A10
KRAS
SOD2
H3-3A
PPARG
MAP3K5
H4C1
GSN
MIR146A
ZNF277
H1-5
LOXL2
YAP1
ETS2
KL
FBXO5
UBTD1
BECN1
GAS5
SERPINB2
ATR
HDAC1
HSPA9
SIRT7
H2BC5
CLU
PIK3CA
XIST
ENSG00000277577
CCNB1
CYP27A1
KCNQ1DN
HSPA5
ATG5
SNORD15A
MIR494
S1PR2
ZKSCAN3
IL24
CABIN1
H3-4
MIR22
RBBP4
CASP3
BRCA1
SMAD3
EGF
NPM1
IRF7
PRKAA2
RNF2
MIR543
BRD7
RNY5
HMOX1
CNOT6
CCL2
HBP1
MACROH2A1
ALOX5
MAP1LC3B
PKM
AURKA
MIR17
ECRG4
EFEMP1
MT-RNR1
EGFR
PLAT
MORF4L2
MIAT
HSF1
UBE2D1
B3GAT1
LAMP1
PLAU
SUZ12
LBR
TRV-AAC1-1
TRV-AAC1-3
TRV-AAC1-4
TRV-AAC1-2
TRV-AAC1-5
EHMT2
MAP1LC3A
MIR146B
MMP1
TCF7L1
IFI27
MIR20B
HSPA1A
IL3
MAP1LC3C
RPS6KA1
INS
MIR217
ALOX15B
ME1
UBB
CCNE2
NOS3
SMARCB1
PPARGC1A
MAPKAPK2
MITF
PHC2
VENTX
RXRA
SNORD44
PVT1
RUVBL2
PLA2R1
VEGFA
PRKCD
MACROH2A2
RNF114
CDK5
IRF5
PLD2
ELAVL1
HSPA4
UBA52
NOTCH1
SMARCA4
PTTG1
PTK2
CCNA1
MMP14
GDF15
ASAH1
ZMPSTE24
TFDP2
PIM1
MARCHF5
H1-3
H2AC4
DLEU2
HMGB1
NR1H2
BMP4
LOC110806263
ZEB1
IRF1
MRGBP
H1-1
DNM1L
IGF2
PWAR1
MIR126
RMRP
H1-2
CD28
CNOT6L
GABARAP
SIRT5
KCNQ1OT1
H2BC13
H2AC6
H2AC8
H2AC18
VHL
BIRC5
KAT6A
HNRNPA1
KMT2A
AHR
SKP2
TERF2IP
JUNB
BHLHE40
SMAD4
H2BC21
H2AC20
H2AZ2
H4C5
H2BC15
H2BC3
H2BC4
H2AC7
H2BC1
H2BC12
H2AC14
H2BC17
H2AC19
HELLS
GOT1
SPHK1
MAP2K7
BMAL1
MRFAP1
H3C1
TP53BP1
CAT
WNT16
ID3
ID4
ULK1
CXCL14
ENTPD7
SELENOH
MOV10
SOD1
MAPK7
PATZ1
LATS1
MIRLET7C
ITGB4
LDHA
ME2
CREG1
HDAC4
MECP2
IRAK1
ING3
TRP-AGG2-5
TRP-AGG2-6
TRP-AGG2-1
TRP-AGG2-2
TRP-AGG2-3
TRP-AGG2-4
TRP-AGG2-7
TRP-AGG2-8
MIF
PRKCB
CCNE1
RING1
H4C3
H2BC11
H4C11
H4C9
H2BC14
H2BC9
H4C2
H4C8
H4C12
H4C4
H2BC10
H2BC6
H4C6
H2BC26
H4C13
H2BC8
H4C14
H2BC7
H2AB1
H4C15
LOC102724334
KLRG1
MCL1
LINC-ROR
AGT
PGK1
CDC25B
KLF5
CYSLTR1
IL17A
BAX
VIM
E2F4
RARB
CHKB-CPT1B
RUVBL1
MIR23A
MIR373
CPT1C
DUSP6
CD36
HNF1A-AS1
AGO1
TNRC6A
TNRC6B
AGO3
AGO4
TNRC6C
LNCTAM34A
EZR
TIMP1
HSPA8
DNMT3A
UBE3A
MIR203A
MAPKAPK3
RAD50
RBX1
FAS
TRE-TTC3-1
ZSCAN4
LINC00504
TTTY10
LINC02882
ARF4-AS1
LINC01258
LINC01725
LINC02955
LINC02895
ENSG00000230490
ENSG00000245768
ENSG00000250519
ENSG00000258081
ENSG00000235450
ENSG00000251216
LOC101927560
ENSG00000253288
lnc-IQCM-2
lnc-HMGXB4-8
MK280073-022
MK280073-023
MK280073-058
MK280073-120
MK280073-197
MK280073-202
MK280073-346
MK280073-501
MK280073-521
MK280073-008
MK280073-013
MK280073-020
MK280073-025
MK280073-049
MK280073-052
MK280073-055
MK280073-059
MK280073-060
MK280073-063
MK280073-083
MK280073-093
MK280073-121
MK280073-164
MK280073-175
MK280073-199
MK280073-203
MK280073-206
MK280073-216
MK280073-273
MK280073-296
MK280073-300
MK280073-334
MK280073-351
MK280073-353
MK280073-460
MK280073-461
MK280073-475
MK280073-493
MK280073-510
MK280073-513
MK280073-522
MK280073-524
MK280073-527
MK280073-571
MK280073-621
MK280073-623
MK280073-001
MK280073-007
MK280073-018
MK280073-027
MK280073-028
MK280073-030
MK280073-037
MK280073-040
MK280073-044
MK280073-046
MK280073-047
MK280073-051
MK280073-053
MK280073-056
MK280073-057
MK280073-071
MK280073-072
MK280073-073
MK280073-075
MK280073-079
MK280073-081
MK280073-082
MK280073-089
MK280073-090
MK280073-091
MK280073-092
MK280073-103
MK280073-106
MK280073-115
MK280073-116
MK280073-117
MK280073-119
MK280073-123
MK280073-125
MK280073-140
MK280073-149
MK280073-150
MK280073-153
MK280073-154
MK280073-168
MK280073-174
MK280073-176
MK280073-179
MK280073-180
MK280073-182
MK280073-183
MK280073-185
MK280073-190
MK280073-194
MK280073-205
MK280073-207
MK280073-208
MK280073-221
MK280073-233
MK280073-243
MK280073-247
MK280073-258
MK280073-280
MK280073-283
MK280073-295
MK280073-301
MK280073-302
MK280073-313
MK280073-345
MK280073-349
MK280073-352
MK280073-354
MK280073-355
MK280073-357
MK280073-359
MK280073-364
MK280073-384
MK280073-389
MK280073-396
MK280073-397
MK280073-414
MK280073-434
MK280073-445
MK280073-453
MK280073-455
MK280073-456
MK280073-464
MK280073-465
MK280073-466
MK280073-467
MK280073-468
MK280073-470
MK280073-473
MK280073-476
MK280073-486
MK280073-487
MK280073-490
MK280073-495
MK280073-496
MK280073-499
MK280073-500
MK280073-512
MK280073-515
MK280073-516
MK280073-519
MK280073-523
MK280073-525
MK280073-530
MK280073-531
MK280073-532
MK280073-533
MK280073-538
MK280073-540
MK280073-543
MK280073-544
MK280073-551
MK280073-554
MK280073-556
MK280073-557
MK280073-558
MK280073-559
MK280073-561
MK280073-564
MK280073-574
MK280073-578
MK280073-585
MK280073-586
MK280073-590
MK280073-592
MK280073-593
MK280073-596
MK280073-597
MK280073-609
MK280073-618
MK280073-655
MK280073-659
MK280073-688
MK280073-689
lnc-LRP5L-15
MK280073-002
MK280073-003
MK280073-004
MK280073-005
MK280073-006
MK280073-009
MK280073-010
MK280073-011
MK280073-012
MK280073-014
MK280073-015
MK280073-016
MK280073-017
MK280073-019
MK280073-021
MK280073-024
MK280073-026
MK280073-029
MK280073-031
MK280073-032
MK280073-033
MK280073-034
MK280073-035
MK280073-036
MK280073-038
MK280073-039
MK280073-041
MK280073-042
MK280073-043
MK280073-045
MK280073-048
MK280073-050
MK280073-054
MK280073-061
MK280073-062
MK280073-064
MK280073-065
MK280073-066
MK280073-068
MK280073-069
MK280073-070
MK280073-074
MK280073-076
MK280073-077
MK280073-078
MK280073-080
MK280073-084
MK280073-085
MK280073-086
MK280073-087
MK280073-088
MK280073-094
MK280073-095
MK280073-096
MK280073-097
MK280073-098
MK280073-101
MK280073-102
MK280073-104
MK280073-105
MK280073-107
MK280073-108
MK280073-109
MK280073-110
MK280073-111
MK280073-112
MK280073-113
MK280073-114
MK280073-118
MK280073-122
MK280073-124
MK280073-126
MK280073-127
MK280073-128
MK280073-131
MK280073-132
MK280073-133
MK280073-134
MK280073-135
MK280073-136
MK280073-137
MK280073-138
MK280073-139
MK280073-141
MK280073-142
MK280073-143
MK280073-144
MK280073-145
MK280073-146
MK280073-147
MK280073-148
MK280073-151
MK280073-152
MK280073-155
MK280073-156
MK280073-157
MK280073-158
MK280073-159
MK280073-160
MK280073-161
MK280073-162
MK280073-163
MK280073-165
MK280073-169
MK280073-170
MK280073-171
MK280073-172
MK280073-173
MK280073-177
MK280073-178
MK280073-181
MK280073-184
MK280073-186
MK280073-187
MK280073-188
MK280073-189
MK280073-191
MK280073-192
MK280073-193
MK280073-195
MK280073-196
MK280073-198
MK280073-200
MK280073-201
MK280073-204
MK280073-209
MK280073-210
MK280073-211
MK280073-212
MK280073-213
MK280073-214
MK280073-215
MK280073-217
MK280073-218
MK280073-219
MK280073-220
MK280073-222
MK280073-224
MK280073-225
MK280073-226
MK280073-227
MK280073-228
MK280073-229
MK280073-230
MK280073-231
MK280073-232
MK280073-234
MK280073-235
MK280073-236
MK280073-237
MK280073-238
MK280073-239
MK280073-240
MK280073-241
MK280073-242
MK280073-244
MK280073-245
MK280073-246
MK280073-248
MK280073-249
MK280073-250
MK280073-251
MK280073-252
MK280073-253
MK280073-255
MK280073-257
MK280073-259
MK280073-260
MK280073-261
MK280073-262
MK280073-264
MK280073-265
MK280073-266
MK280073-267
MK280073-268
MK280073-269
MK280073-270
MK280073-271
MK280073-272
MK280073-274
MK280073-275
MK280073-276
MK280073-277
MK280073-278
MK280073-279
MK280073-281
MK280073-282
MK280073-284
MK280073-285
MK280073-286
MK280073-287
MK280073-288
MK280073-289
MK280073-290
MK280073-291
MK280073-292
MK280073-293
MK280073-294
MK280073-297
MK280073-298
MK280073-299
MK280073-303
MK280073-304
MK280073-305
MK280073-306
MK280073-307
MK280073-308
MK280073-309
MK280073-310
MK280073-311
MK280073-312
MK280073-314
MK280073-315
MK280073-316
MK280073-317
MK280073-318
MK280073-319
MK280073-320
MK280073-321
MK280073-322
MK280073-323
MK280073-324
MK280073-325
MK280073-326
MK280073-328
MK280073-329
MK280073-330
MK280073-331
MK280073-332
MK280073-333
MK280073-335
MK280073-336
MK280073-337
MK280073-338
MK280073-339
MK280073-340
MK280073-341
MK280073-342
MK280073-343
MK280073-344
MK280073-347
MK280073-348
MK280073-350
MK280073-356
MK280073-358
MK280073-360
MK280073-361
MK280073-362
MK280073-363
MK280073-365
MK280073-366
MK280073-367
MK280073-368
MK280073-369
MK280073-370
MK280073-371
MK280073-372
MK280073-373
MK280073-374
MK280073-375
MK280073-376
MK280073-377
MK280073-378
MK280073-379
MK280073-380
MK280073-381
MK280073-382
MK280073-383
MK280073-385
MK280073-386
MK280073-387
MK280073-388
MK280073-390
MK280073-391
MK280073-395
MK280073-398
MK280073-399
MK280073-402
MK280073-403
MK280073-404
MK280073-405
MK280073-406
MK280073-407
MK280073-409
MK280073-410
MK280073-411
MK280073-412
MK280073-413
MK280073-415
MK280073-416
MK280073-417
MK280073-418
MK280073-419
MK280073-420
MK280073-427
MK280073-428
MK280073-430
MK280073-431
MK280073-432
MK280073-433
MK280073-435
MK280073-436
MK280073-437
MK280073-438
MK280073-439
MK280073-440
MK280073-441
MK280073-442
MK280073-443
MK280073-444
MK280073-446
MK280073-447
MK280073-448
MK280073-449
MK280073-450
MK280073-451
MK280073-452
MK280073-454
MK280073-457
MK280073-458
MK280073-459
MK280073-462
MK280073-463
MK280073-469
MK280073-471
MK280073-472
MK280073-474
MK280073-477
MK280073-478
MK280073-479
MK280073-480
MK280073-481
MK280073-482
MK280073-483
MK280073-484
MK280073-485
MK280073-488
MK280073-491
MK280073-492
MK280073-494
MK280073-497
MK280073-498
MK280073-502
MK280073-503
MK280073-504
MK280073-505
MK280073-506
MK280073-507
MK280073-508
MK280073-509
MK280073-511
MK280073-514
MK280073-517
MK280073-518
MK280073-526
MK280073-528
MK280073-529
MK280073-534
MK280073-535
MK280073-536
MK280073-537
MK280073-541
MK280073-542
MK280073-545
MK280073-546
MK280073-547
MK280073-548
MK280073-549
MK280073-550
MK280073-552
MK280073-553
MK280073-555
MK280073-560
MK280073-562
MK280073-563
MK280073-565
MK280073-566
MK280073-567
MK280073-568
MK280073-569
MK280073-570
MK280073-572
MK280073-573
MK280073-575
MK280073-577
MK280073-579
MK280073-580
MK280073-581
MK280073-582
MK280073-583
MK280073-584
MK280073-588
MK280073-589
MK280073-591
MK280073-594
MK280073-595
MK280073-598
MK280073-606
MK280073-615
MK280073-624
MK280073-625
MK280073-629
MK280073-654
MK280073-656
MK280073-670
MK280073-674
MK280073-676
MK280073-678
MK280073-683
MK280073-686
MK280073-691
MK280073-067
MK280073-099
MK280073-100
MK280073-129
MK280073-130
MK280073-166
MK280073-167
MK280073-223
MK280073-254
MK280073-256
MK280073-263
MK280073-327
MK280073-392
MK280073-393
MK280073-394
MK280073-400
MK280073-401
MK280073-408
MK280073-421
MK280073-422
MK280073-423
MK280073-424
MK280073-425
MK280073-426
MK280073-429
MK280073-489
MK280073-520
MK280073-539
MK280073-576
MK280073-587
MK280073-599
MK280073-600
MK280073-601
MK280073-602
MK280073-603
MK280073-604
MK280073-605
MK280073-607
MK280073-608
MK280073-610
MK280073-611
MK280073-612
MK280073-613
MK280073-614
MK280073-616
MK280073-617
MK280073-619
MK280073-620
MK280073-622
MK280073-626
MK280073-627
MK280073-628
MK280073-630
MK280073-631
MK280073-632
MK280073-633
MK280073-634
MK280073-635
MK280073-636
MK280073-637
MK280073-638
MK280073-639
MK280073-640
MK280073-641
MK280073-642
MK280073-643
MK280073-644
MK280073-645
MK280073-646
MK280073-647
MK280073-648
MK280073-649
MK280073-650
MK280073-651
MK280073-652
MK280073-653
MK280073-657
MK280073-658
MK280073-660
MK280073-661
MK280073-662
MK280073-663
MK280073-664
MK280073-665
MK280073-666
MK280073-667
MK280073-668
MK280073-669
MK280073-671
MK280073-672
MK280073-673
MK280073-675
MK280073-677
MK280073-679
MK280073-680
MK280073-681
MK280073-682
MK280073-684
MK280073-685
MK280073-687
MK280073-690
MK280073-692
MK280073-693
MK280073-694
MK280073-695
MK280073-696
MK280073-697
MK280073-698
MK280073-699
MK280073-700
MK280073-701
MK280073-702
MK280073-703
MK280073-704
MK280073-705
MK280073-706
MK280073-707
MK280073-708
MK280073-709
MK280073-710
MK280073-711
MK280073-712
MK280073-713
MK280073-714
MK280073-715
MK280073-716
MK280073-717
MK280073-718
MK280073-719
MK280073-720
MK280073-721
MK280073-722
CXCL12
SMC5
SMC6
FIS1
STUB1
CDKN1C
EGR1
RHOA
CTNNB1
H1-0
GADD45A
FAS-AS1
RPS6KB1
TXNIP
OPA1
MIR216A
BRCA2
CDC27
ANAPC7
ANAPC5
ANAPC4
CXCR2
CCR6
CDC6
SHC1
MDH2
MVP
ENSG00000257207
IVL
FGF2
HDAC9
HNF4A
MAD2L1
AGO2
RN7SL1
BACH1
ENG
TP73
ATG10
H3-3B
H3C2
H3C11
H3C12
H3C4
H3C10
H3C14
H3C3
H3C6
H3C8
H3C7
H3C13
H3C15
LIMS3-LOC440895
ENSG00000248466
ACVRL1
BCL6
UHRF1
PSMC4
APP
DKC1
THORLNC
VTRNA2-1
NEK2
POU5F1
CTSD
WNT5A
EIF2AK4
NR2C2
ILK
HOTAIR
CALR
TGFBR2
FGFR1
FN1
SERPINF1
MIR215
CDKN2B-AS1
TYMS
RPL7
HDAC3
GDF11
GSR
B2M
AR
SMURF2
AURKB
GOT2
ERF
NMNAT2
CCL27
PRKDC
PINK1
BTK
LEP
PRMT6
CREBBP
TOP1
PHC1
HSPB1
CCN1
RUNX2
TLR2
DPP4
LINC01554
PGR
CBX2
RBBP7
MINK1
ANAPC2
PHC3
MIR98
PIN1
ENSG00000275307
ENSG00000276965
KIT
MIR125A
RARA
DEK
MORC3
MAGEA2
MAGEA2B
MIR200C
CDC42
APC
PXN
MIR101-1
CDKN3
UBE2C
ANAPC1
ANAPC10
ANAPC11
CDC16
CDC23
CBX6
ANAPC16
FGF1
RPA1
CCL3
TUBB2A
MIR141
ROR2
CD40LG
ABI3BP
MXD1
ELF4
MIR181A2
RNU6-1
RNU6-2
RNU6-7
RNU6-8
RNU6-9
RNU6-1-001
RNU6-1-002
RNU6-1-003
RNU6-1-004
ILF3
EIF5A
MIR31
TEN1-CDK3
HSPD1
BTG2
MIR16-1
TKT
GATA4
MAPT
KEAP1
RPIA
MIR29A
RUNX1
XRCC6
LOC654780
DYNC1I1
MBP
FLT1
SOCS1
IL2
PRMT1
CPEB1
ATG16L1
PDGFRB
HDAC2
APOD
NANOG
IDH1
CCN2
MIR449A
SUV39H1
LATS2
LPL
TNFSF15
CENPA
GRHL2
LOXL1
MSRA
MCM2
SRSF1
PLK1
PEA15
MIR155
PHB2
RPS6KA3
MAP4K4
EHMT1
RPS6KA2
TNIK
EED
UBE2E1
UBE2S
SCMH1
ANAPC15
CDC26
COMMD3-BMI1
PPM1D
KMT5A
EIF2AK2
INHBA
CTSB
ELK1
SKP1
OLR1
ERCC1
PANDAR
CALCA
NUAK2
CIP2A
SARS1
USP7
FLT3
HMGCR
CXCR4
MIR211
YWHAZ
RPS6KA6
MIR301B
GNAS
PIK3C3
BMP2
JAK2
RPL7A
LINC-PINT
MIR29C
MIR381
PTGER2
PTGER3
PTGER4
MSRB2
LGALS3
PURPL
ABL1
DAXX
RAN
MALAT1
PRDX1
RAC1
MEF2A
ZFP36
FGFR2
HAS2
WWTR1
PRMT5
SLC25A5
EHF
FILIP1L
MIR93
ERBB2
ROCK1
SNORD118
DUSP4
ARID3A
SNHG12
SPI1
DAO
PPARD
CASP8
NLRP3
KDM5B
DHX9
MIR335
SPART
EEF1A1
MKI67
KDM4A
HMGB2
BRF1
SLC4A1
MIR214
CITED2
NSUN2
MIR101-2
VTI1B
MIR181A1
IL10
ACLY
FGFR3
FMR1
ANK2
ALOX12
ALOX5AP
COL10A1
PTGER1
ATG12
COL1A1
METTL3
JUND
MIR181D
DYRK1A
GJA1
SIN3B
ANGPTL2
AKT3
DICER1
MIR34B
NOTCH3
FANCD2
RASSF5
MMP7
DKK1
DUSP3
KLF4
IL6ST
RB1CC1
ODC1
NR1H3
SGO1
TGFBR1
SIAH1
TWIST2
RNF43
UBN2
FOXO4
FALEC
PLA2G4A
AFP
STK11
MIR485
CD47
DDAH2
GP1BA
TNFSF13
SDC1
IL6R
LAMP2
AKT1S1
PIK3CB
DCLRE1B
TGFB2
CBX5
MSRB1
MIR30A
MIR28
CELF1
TRIM32
ADAMTSL1
ESR2
ATF2
STING1
BUB1B
TIMP3
GUCY2C
ADIPOQ
MFN1
IL1R2
UGCG
RPP38
ADA
SPRY1
CREB1
SATB1
BUB1
MYBL2
PRKD1
ESR1
NOS2
MYH9
CBX1
CBX7
PTPN11
CYCS
NF1
IL4
RARS1
CALB1
NOX1
MMP13
AREG
RRAD
MT-RNR2
HSP90AB1
ZEB2
CIB1
CYBB
PLAUR
CAVIN1
MAPK12
MOXD1
OGG1
SPP1
HGF
SOX2
SKIL
IL11
KYNU
COL3A1
PDHA1
FH
IDO1
SPTLC1
ATG7
VTN
LOXL4
MIR133B
TGFA
PABPC1
ETV7
CDK8
APEX1
GRN
USP2-AS1
ITGB3
KAT2B
FBXW7
PCGF2
ATRX
CCNG1
MIR15B
RASSF1
XRCC5
CRTC1
MSH2
TUBB
NR2E1
MIRLET7G
RAD51
ITPR2
CLOCK
MIR106B
MIR433
MIR760
ABI3
ZBTB7A
UCP2
PIK3R2
PIK3R3
DCLRE1C
PECAM1
SNORA66
MIR570
ENO1
FOXP3
SUMO1
BAG3
CBX3
MIR205
PTN
LIN52
MIRLET7A1
KITLG
KDM1A
ATF6
BRD4
TRIM28
IGFBP2
ENDOG
NUDT1
IL1RAPL2
SRSF3
TFAP4
VGLL4
ACTL6A
ANXA5
MET
SNORD24
PDGFB
PRKCH
PEBP1
ELN
SIX1
RPL28
GRSF1
SPACDR
MIR100
MIR193A
HDAC6
MIR320A
VCAM1
TXNRD1
KRT10
HNRNPD
ACKR1
IFNA1
KNG1
AGR2
FAHD1
FOXQ1
MIR30E
GNAQ
TBXAS1
GNAI1
IL17RA
KMO
LTA4H
PDK1
PTGS1
TDO2
ALOX15
PTGDS
PTGIS
S1PR1
S1PR5
HAAO
EIF2AK1
LTC4S
RNASEL
ANO6
CERS2
DEGS1
FKBP8
MLST8
SLC39A4
ATG3
CERS4
GABARAPL2
KDSR
PTGES
SH3GLB1
SMPD3
UVRAG
GABARAPL1
QPRT
ATG13
IL17RC
SLC39A1
AADAT
IDO2
PDP2
SGMS2
SLC39A3
ACMSD
AMBRA1
SGPP1
AFMID
ATG14
SLC39A2
LIN54
LIN37
SSTR3
PRKN
HADHB
HNRNPK
CKB
RPL27
PIEZO1
RPS18
DPY30
MT-CYB
MIR152
PPP2CA
SFTA3
HES1
CD70
BMP6
ACTB
ANXA2
DCN
ARRB1
CUL1
KDM5A
BAG5
TUBA1C
ZBTB17
DLX3
NEDD8
GADD45G
FBXO31
PLUT
LOC107832851
MIR26B
CTCFL
MIR371A
CDC25C
CTCF
UBE2I
CASP2
APOL1
FOXA1
RPS6
POSTN
SMARCD1
DNAJA1
SND1
ERRFI1
MIR127
IL1R1
SNHG6
EIF4G1
PRDX2
MAF
PIAS2
RNASET2
DYNC1I2
PSMD9
RPS13
ZNF148
HNRNPL
ZNF768
NBR2
EEF1E1
PTPA
NR1I2
EGLN1
EIF2AK3
EEF2
CASP9
XDH
TGIF1
TLR5
PPARA
SFRP1
IL13
RUNX1T1
TTF2
BABAM2
CST1
MIR24-1
NPTN-IT1
LOC126805877
SP100
TSEN2
DMAP1
BRD8
VTI1A
ITGAD
MTF2
TMPRSS11A
XKR8
RAB4B-EGLN2
CBS
VCP
FKBP1A
CARM1
CD38
ADAMTS5
DGCR8
PTBP1
NTN4
MIR221
MIR376B
ATF3
HJURP
KLRK1
CLPP
POLD1
GLS
SREBF1
YY1
EIF4EBP1
ATP6V0A2
PDCD4
RAD9A
COPS2
XAF1
CIRBP
LRRC56
RECQL4
PTPN6
CTLA4
LIN9
MIR590
ISG15
S100A13
MIR107
LINC01139
DSP
ABCA1
HBEGF
E2F7
MARCKS
MXD4
MIR483
RHEB
STAT5A
IL1RN
NES
EPHA3
CEBPZ
MIR302A
TCF3
LINC00458
BTRC
MDC1
VASH1
PRKAB1
AKR1B1
OTX2
PTPRB
CNBP
TPR
SORBS1
NFIC
CD27
SH2D1A
MIR191
ICAM1
ADM
CARF
DGCR5
APOE
PDCD1
TNFRSF11B
HSPA2
HSPA6
MMP9
SIRT4
AGER
PDK3
INSR
RPL5
CYB5R3
SOX5
CCL5
SLC13A3
WIF1
LPAR3
TRIB3
ASTN2
DCD
JAK1
BDKRB2
HIPK2
TMSB10
MIR424
TMPO-AS1
NRAS
MAD2L1BP
NTRK1
MAP2
NCL
SETD2
TP53BP2
HCCAT5
ENSG00000232995
TNFSF11
PLK4
IGFBP1
CYTOR
DINOL
DNMT3B
HSP90AA1
MST1R
LAMC2
GBP1
SRSF7
WFDC1
IL2RA
NEU1
GLO1
CCAR2
ACTA2
MPP1
SAMHD1
[truncated: 4,277 more rows]
