# Supplementary material for: Effects of butyrate on intestinal ischemia-reperfusion injury via the HMGB1-TLR4-MyD88 signaling pathway
Source: Aging (Albany NY). 2024 May 3;16(9):7961–78. doi: 10.18632/aging.205797 (PMC11131991; doi:10.18632/aging.205797)
Supplement: Supplementary Table 4 [file aging-16-205797-s005.xls]

## Sheet: List
Supplementary Table S1	Target screening of butyrate in the Bioinformatics Analysis Tool for Molecular mechANism of Traditional Chinese Medicine
Supplementary Table S2	Target screening of intestinal ischemia-reperfusion injury in the GeneCards database
Supplementary Table S3	Target screening of senescence in the GeneCards database
Supplementary Table S4	Results of differentially expressed genes in single cell transcriptome analysis

## Sheet: Supplementary Table 4
Supplementary Table 4. Results of differentially expressed genes in single cell transcriptome analysis.
genes
ACTN4
ADAM9
ANK2
API5
BACH1
BAZ2B
BCL9
BMT2
CEBPA
CHD4
COL23A1
CSK
PITX2
PPP1CC
R3HDM1
RNF19A
SENP1
SLC25A13
SLC38A2
SLC41A2
SLF2
SLMAP
SNX2
SOX4
SRR
TBX3
TP53INP2
TTYH2
UBASH3B
USP6
VEGFA
YES1
ABCG8
ACE
ADGRF5
ADSS2
ALCAM
ANAPC15
ANKZF1
ATL2
ATP2B2
ATRX
BTG1
BUB3
CALM1
CAMK2N1
CAPRIN1
CCND1
CDK14
CEP350
CLTC
CREM
CRIM1
DNAJB12
DUSP6
DYRK1B
EDEM3
EFR3A
EMILIN2
ENPP4
EPHA4
FAM117A
FIP1L1
FN1
FNDC1
FOXN3
GJA1
HCN4
HLTF
KLF9
KLHL24
LPP
LRCH4
LUC7L3
MAP4K4
MAPK1IP1L
MBD2
MBD6
METAP2
MINK1
MRPL21
MTAP
MYCBP
NAA50
NLK
NR4A2
ONECUT2
PELI1
PHLPP1
PIK3R3
POGK
PPARGC1A
PRELP
PRPF4B
PSMA1
RAB22A
REV3L
RGL1
RHOJ
RPS6KB1
SELENOP
SEMA3F
SEMA6D
SINHCAF
SLC6A6
SMARCE1
SOCS2
SPTLC2
SRGAP3
SS18
ST18
SYT11
TMEM243
TNRC6B
TOB1
TRIM2
TRIM24
TXNL1
VAV3
VIRMA
VKORC1L1
VMP1
ZADH2
ZCCHC24
ZDHHC21
ACACA
ACADSB
ADIPOR2
ALS2
AMMECR1
APOLD1
BCLAF1
CACHD1
CD164
CDK2AP1
CELF2
CLK1
CTDSP1
ERRFI1
GRB10
JUN
KIF1C
LARP1
LEPROTL1
LPGAT1
LPIN1
LRRC1
MAP2K1
MCU
MEF2C
MYB
MYLK
NEXMIF
NFASC
NFIL3
NR2F2
NR4A3
PHF6
PIK3AP1
PLXNB1
PNN
RABGEF1
RCN1
RDX
RET
RSBN1
SCN3A
SGPP1
SLC25A3
SMC1A
SNAP29
SRSF2
SYNJ1
SYT7
TOGARAM1
UBAP1
UBE4B
USP12
VDAC2
WDFY3
WIPF2
ZBTB18
ZC3H7A
ADCY6
ADPRM
ANXA11
AP2A2
APH1A
ARAP2
ARCN1
ARGLU1
ARHGAP29
ARL8B
ATP2B1
AUP1
BCL11B
BCL2
BRPF3
CCDC120
CCPG1
CDC25B
CDC42
CHN2
CHP1
CLIP1
CORO1C
CPD
CREB5
CTDNEP1
DAG1
DENND5A
DNM2
DTX1
DYRK1A
EDEM1
EEF1E1
ELL2
ELMOD3
ELOVL6
EZR
FAM117B
FNIP1
FRY
GAPVD1
GGA2
GLIS3
HOOK3
IGF2R
KHDRBS1
KHDRBS3
KITLG
KMT2A
KMT5A
LPAR1
LRRC8D
MALL
MAML3
MAP3K3
MBNL1
MED13L
MLLT3
MRPL35
MRPL52
MYO10
NAA15
NBEA
P4HB
PID1
PPP3R1
PRPF38B
PRRX1
RAB14
RAB1A
RAP2C
RERE
RICTOR
RPS6KA3
RPS6KC1
RSPO3
RUNX2
SEC24D
SERINC3
SF3B1
SIN3A
SLTM
SPOP
SPRED1
SPRYD7
SSRP1
ST7
SUMO2
SUMO4
SZRD1
TCF7L1
TGFBR2
TP53INP1
TRIAP1
TRIP12
TTYH1
UBE2R2
UHRF2
YWHAG
ZCCHC14
ZDHHC17
ZFP91
ACTB
AFF4
ANK3
APP
ASPA
ATP1B1
ATP2B4
ATXN7L1
CACNA1D
CD14
CDC42EP3
CDC42EP5
CEPT1
DAB1
DCAF11
DDIT3
DIS3L
DSTN
DUSP1
EBF1
EPHB2
FAM78A
FGFR2
FOXP1
GATA3
GPRIN3
GTF2E2
HHEX
ITM2C
JADE2
LEAP2
MAN2A2
MAPK3
MGLL
MID1
MLLT6
MPZL3
NEK6
NFE2L2
NRAS
NTN1
OLFM1
PARP9
PATZ1
PAX6
PCSK1
PCTP
PPP3CC
RORA
RRS1
SEMA6C
SNX25
SORT1
SOX13
SPAG9
SSBP3
TBC1D8B
TFDP2
TGIF1
TLE4
TRAM1
ZFPM1
ZHX3
ZNF462
ADD3
ANKRD12
ANKRD28
AP4S1
APOBR
ARID1A
ARID4A
ARPC2
ASPH
ATP5MG
B4GALT6
BAMBI
BCL2L1
BMX
BTBD3
CAPN1
CAPZA1
CCNJ
CDC23
CLDN5
CMKLR1
CNTLN
CRAT
DAAM1
DEF6
DENND4A
DHRS4
DHRS4L2
DSCAML1
EFNA1
FGD4
FGFR1OP2
FMNL3
FOXA1
GGNBP2
GNAQ
GSE1
H3-3A
HGF
HID1
HIP1R
HSD3B7
ID1
IGF1
KCNK5
KCNN3
KLF5
LARS2
LENG9
LMO7
MANF
MAP3K5
MGAT4A
MRPL13
MYO18A
NAGLU
NAV2
NDUFS4
NMI
NMT1
NRG1
NUP54
OMA1
PDGFB
PDLIM2
PDS5B
PHC2
PLEC
PLP2
PLPP3
PPP1R9B
PPP2R3A
PPP3CA
PRKCQ
PTPA
RAB30
RAB5B
RAB5C
RGS17
RPLP0
S1PR2
SCOC
SDCBP
SESN3
SH2D6
SIPA1
SIRPA
SLC26A6
SMARCA2
SNX9
SPINDOC
SRGAP2
SRSF8
SSBP2
STRN3
TMSB4X
TNFAIP8
TNS1
TNXB
TRIM28
TRIM8
TRPS1
TSPAN7
UBE2W
VDR
VWA5A
WBP1
ZNF503
ZNF524
ZNF710
ANKRD11
ARHGAP30
ARHGEF2
ATF7IP
ATOH1
ATP2A2
AZI2
BCOR
BDH1
BOK
C1QTNF6
CAST
CD36
CD68
CDK11A
CDK11B
CNBP
CPNE1
CUTA
CXXC5
EGR2
EPB41L3
EVL
FLRT3
FOXA2
FOXJ3
FUT11
GATA6
GNL2
GOLGA1
GPX1
GRB7
HMGN2
HSF2
HSPA2
ID2
IDH1
IKZF3
IMPDH1
ING3
INSM1
ITGA3
KLF3
KLF7
LYST
MAML2
MBOAT2
MCC
MITF
MSI2
NDRG1
NEDD4
P2RY10
PAIP2
PBX1
PDCD4
PGM2
PIK3C2A
PRDM1
PRMT3
RALGPS2
RBM39
REPS2
RGL2
SCG3
SGK1
SLC39A8
SLC44A1
SNTB2
SPON1
STAP1
STARD13
STX16
STX5
SYTL2
TCF4
TCF7L2
TFEC
TJP1
TSHZ2
UBE3A
UNC13D
ZMYND8
ANXA2
ANXA4
ARHGEF18
BASP1
BET1
BPNT1
CALML4
CDK17
CHMP2B
CIAO2A
CLOCK
CTNND1
EDN1
FBXL19
FBXO33
GDAP1L1
GPD2
GRK6
HACD3
HIVEP2
HMGN1
HNRNPK
HNRNPU
HS3ST3B1
HSP90B1
IVNS1ABP
KCTD12
KHSRP
MAL2
MAP1A
MATR3
MET
NOL4L
PBRM1
PDCD10
PDE4B
PTPRF
PUM2
RHOF
RSF1
SEC62
SH3BGRL3
SLC39A10
SMIM14
SOGA1
SOX6
SRSF11
SRSF3
TBC1D15
TGFBR1
TOX
TPM3
UBE2J1
USP33
VAMP4
WDR6
YPEL2
ZNF800
AKTIP
CAB39
MINDY2
ZNF644
ACVR2A
ATP7A
CBFB
CNEP1R1
DERL1
DUSP10
IFNLR1
IGF1R
INPP5B
KPNA3
LMO2
MAP1B
MTPN
NFIB
NLRP3
PDPK1
PLEKHH1
PURB
RAB8B
RAP2A
RASSF4
RBPJ
RCN2
RHOB
RNF4
SGMS2
SLC39A1
SLC8A1
SON
STIM1
STK39
UBE2A
UBTF
VNN1
WDR26
ABCA1
ABR
ACSL4
ACTG1
ACTR3
ACVR1B
ADAM19
ADPGK
AKAP9
ARHGAP24
ARHGAP26
ARPC5
ASAP2
BCR
BLOC1S2
BOLA2
BRD8
CABP1
CAMK1D
CARMIL1
CCDC25
CCNL1
CD47
CDK6
CHKB
CLINT1
CPEB4
DACH1
DNAJB11
DPYSL2
EIF4A2
ERLIN1
FAM135A
FKBP3
FLI1
FLNB
FNDC3B
GABARAPL2
GOLGA8A
GOLGA8B
GOLGA8G
GPHN
INO80
KDM2B
KIF1B
KIF21A
LARP4B
LHFPL2
MAF
MDFIC
MRGBP
MRPL48
MYO5A
MYRF
NAP1L1
NBEAL1
NEDD4L
NEDD9
NET1
NUDT4
PAN2
PHLDB2
PLCE1
PLCL2
PRRC2C
PSD3
PTP4A2
RAPH1
RASA2
RASSF5
RBPMS
RGS3
RREB1
RTKN
SACM1L
SCAMP3
SEL1L3
SELENOI
SEMA6A
SLC25A25
SLC4A4
SNX27
SOX9
SPATS2
SRGAP1
SSH2
TAGLN2
TNFRSF11B
UBA6
UBE2Z
USP46
YTHDC1
ZDHHC9
ZFYVE9
AAK1
ABCC5
ABCD1
ABHD4
ACBD5
ACSF2
ADAM17
ADCY2
ADCY8
ADGRD1
ADRB2
AGPAT4
AKIRIN2
AKT3
ALDH1A1
AMIGO2
ANP32A
ANXA13
AP1AR
AP1S2
APPBP2
AQP1
ARF6
ARHGAP21
ARHGEF11
ARHGEF7
ARL3
ARL4A
ARMCX3
ARRDC3
ATF3
ATL3
ATP5MC3
ATP8A2
ATXN1
AUTS2
AXIN2
AXL
AZIN1
BCAR3
BCHE
BCL2A1
BLCAP
BMP1
BPTF
C1orf198
C21orf91
C6orf62
C9orf85
CA13
CACNA1F
CACNB3
CADPS
CALM3
CAMK2D
CASKIN2
CASZ1
CAVIN2
CBFA2T3
CBLB
CCDC22
CCDC71L
CCDC88A
CCR1
CCSER2
CD69
CD72
CDC14B
CDC73
CDH1
CDH5
CDK18
CDS1
CEACAM20
CELF3
CEP290
CHCHD7
CHD6
CHST11
CIB1
CIC
CISH
CKS1B
CLCN3
CLIC4
CLRN3
CLTA
CMIP
CMTM4
COL27A1
COLEC12
COMMD3
CP
CPEB2
CPNE5
CPT1A
CRB3
CREB3L2
CREBZF
CSRNP1
CTNNB1
CTSS
CXXC4
CYP26B1
CYSLTR2
CYTH3
DARS1
DDX17
DEPDC7
DGKH
DGKI
DHRS3
DHX40
DIABLO
DIP2B
DLL1
DNAJA1
DNMT3A
DOCK11
DOCK4
DPYSL3
EED
EFNB2
EGLN3
EHD4
EHF
EIF1AX
EIF1AY
EIF2S2
EIF3E
EIF3J
EIF3J
EIF4E
ELK3
ELOVL5
EMCN
ENO3
EPHX2
ERBB2
ETF1
ETV1
ETV5
ETV6
EXT1
F2RL1
FAM20B
FAM53B
FAM91A1
FAT1
FBXL5
FCGRT
FCHSD2
FDX2
FKBP4
FMNL1
FOS
FYCO1
FZD5
G3BP1
GABRA1
GALNT4
GANC
GAREM1
GCAT
GCH1
GHR
GK
GMPPB
GNAS
GNB1
GNG4
GOLPH3L
GPC4
GPR183
GPR65
GRK2
GSS
GUCY2C
H1-0
HAT1
HCFC1R1
HCN1
HDGF
HEBP1
HECTD2
HES1
HIF1A
HIPK1
HLX
HMGB1
HMGN5
HNF1A
HNRNPR
HNRNPUL1
HOMER1
HOOK1
HPCAL1
HSD17B12
HSPB1
HSPH1
ID3
IER5L
IFT57
IGSF6
IKZF2
IL16
IMPA2
IMPDH2
INF2
INO80D
IPO4
IQGAP2
IRF2BP1
IRF2BPL
ISYNA1
ITGA1
ITGB4
ITSN1
JADE1
JARID2
JUP
KANSL1
KCND3
KCNJ2
KCNQ4
KCTD15
KDELR2
KIFAP3
KIRREL3
KIT
KLF4
KLF6
KLHL36
KRIT1
LAMA4
LAMP2
LAPTM4B
LARP1B
LASP1
LDB1
LETM2
LMNA
LMX1A
LNPEP
LRATD2
LRMDA
LRP1
LRRC75A
LRRFIP2
LSR
LUC7L
LUC7L2
LURAP1L
LUZP1
LZTS2
MACO1
MAFB
MAGI1
MAGT1
MAST4
MB21D2
MECP2
MED13
MEP1A
MERTK
MFSD14A
MGST1
MIEF1
MLEC
MLF2
MN1
MORF4L2
MOSPD2
MPC2
MRFAP1
MRPS31
MTCH2
MTSS1
MXI1
MYC
MYO1E
MYT1
NCALD
NCAM2
NCKAP5
NCOA3
NDUFB5
NEBL
NECTIN1
NETO1
NEUROD1
NFKB2
NFKBIA
NFKBID
NKX2-2
NMT2
NOTCH1
NPAS2
NPC2
NR1D1
NR2F6
NR3C2
NR6A1
NRP2
NSD2
NUAK2
NUCB2
NUP93
OLA1
OSBPL6
OSBPL7
OSBPL9
OTC
OTUB1
OTUD7B
OVOL2
OXCT1
OXR1
P2RY13
PABIR1
PABPC1
PACSIN2
PARD3
PBX3
PBXIP1
PCSK5
PDCD5
PDE2A
PDE7A
PDE9A
PDIA4
PDPN
PEX5L
PGRMC1
PGRMC2
PGS1
PHF20
PHF21B
PHKA1
PIAS1
PICALM
PIK3R1
PIP4K2A
PITPNC1
PKD2L2
PKIG
PLCB1
PLCB3
PLEKHA8
PLXDC2
PLXNA2
PNPLA6
PPARD
PPM1A
PPM1J
PPME1
PPP1R1B
PPP1R3B
PPP4R2
PPRC1
PRDX4
PRELID2
PRKAA2
PRKACB
PRKAG2
PRNP
PROX1
PRPF31
PRPS1
PRR15
PRRC2A
PRUNE2
PSAT1
PSMD11
PTEN
PTGFRN
PTGS2
PTK2
PTMA
PTPRG
PTPRK
PUM3
RAB11FIP5
RAB3C
RAB6C
RABGAP1
RABGAP1L
RAD23A
RAMP2
RANGAP1
RAP1B
RAP2B
RAPGEF5
RASA4
RASSF2
RBMS1
RBP2
RCBTB2
REL
RELN
REPS1
RFC1
RFX3
RFXANK
RHOBTB1
RHOQ
RILPL2
RND2
RNF128
RNF13
RNF145
RNF152
RNF220
ROCK2
ROGDI
RP2
RPL34
RPS6KA2
RRAGD
RTRAF
RUNX1
RUNX1T1
SAMD1
SAP30
SAP30L
SASS6
SCAI
SCG2
SDC4
SDHC
SEL1L
SELENOF
SENP6
SERPINI1
SESN1
SETD7
SFXN2
SH3BGRL
SH3BP5
SH3GL2
SH3KBP1
SI
SIDT1
SLAIN1
SLC12A2
SLC16A6
SLC17A4
SLC22A5
SLC26A3
SLC2A10
SLC39A13
SLC4A2
SLC7A9
SLCO3A1
SLK
SMAD2
SMPX
SMYD2
SNX17
SOAT1
SOBP
SOCS1
SORBS1
SP4
SPART
SPG21
SPHK1
SPIB
SPP1
SPRY1
SPRY2
SPSB2
SPTB
SRBD1
SRC
SREBF1
SREBF2
SREK1
SRPX2
SRSF6
SSR1
ST3GAL2
ST6GALNAC3
STAT3
STEAP3
STXBP6
SUFU
SYNE1
SYNE2
TAB3
TAC1
TAF10
TAF2
TAFA1
TBK1
TBXAS1
TCEAL8
TDP1
TEAD1
TENT5C
TGFB3
THBS1
THOC6
THRAP3
TIMM50
TIMP3
TLE1
TLR1
TM2D2
TMEFF1
TMEM65
TMTC3
TNF
TNFAIP8L1
TNFRSF21
TNFSF10
TNIP3
TOB2
TOM1
TOM1L2
TOMM22
TP53
TPBG
TRAF4
TREM1
TRERF1
TRIB1
TRMT13
TRMT9B
TSC1
TSC22D1
TSPAN6
TSPAN9
TTBK2
TUBA1C
TUBB2B
U2AF2
UAP1
UBA3
UBE2E1
UBE2F
UBE2L3
UBR3
UCK2
UGP2
UQCRFS1
URI1
USB1
USO1
UTP18
UTP4
UVRAG
VCAN
VCL
VIM
VLDLR
WASF2
WASHC4
WASL
WDR81
WNT3
XBP1
XPO4
YRDC
ZBTB20
ZBTB7B
ZC3HC1
ZDHHC5
ZEB1
ZEB2
ZFAND6
ZFHX3
ZFP36L1
ZFP36L2
ZMAT4
ZMYM4
ZNF768
ACP6
BBX
CDK9
CYSLTR1
DQX1
LARS1
LMAN2
MAX
METTL26
PA2G4
PNKD
RABAC1
RAD51B
RDH14
RPL7
SH3BGRL2
SHMT2
SLC38A7
TMEM115
TMEM245
TMEM51
UQCR10
ZDHHC14
ADAM22
ARHGAP9
ARNTL
CCDC6
CCDC90B
ENOX2
FCSK
GSK3A
IFRD2
KPNB1
LAMTOR2
MDH1
MPI
NUP153
NUP62
OGG1
POLR1A
PRPF19
PSMC4
RPL23A
RPS27A
SGF29
TMEM33
TRIP10
USPL1
VAC14
ABHD6
ACP1
ADCY1
CA7
CCNG2
CHORDC1
CLPX
CPSF6
CTDSP2
CTDSPL
CTLA4
CTTNBP2NL
DEXI
DR1
DUSP8
EIF2S3
ESRRA
FAM172A
FMNL2
FNBP1L
GPCPD1
HNRNPDL
INPP5A
KCNB2
MAPKAPK2
METTL9
MSI1
NAB2
NABP1
NRP1
PDCD6
PDE4A
PHLPP2
PPP3CB
PTPN2
PWWP3B
RBMXL1
RGS7BP
RNF138
RPS13
SERP1
SGPL1
SIK1
SLC25A5
SLC43A2
SLC46A3
SPHK2
SRSF5
TARDBP
YBX3
ZMYND11
ZNF385A
ABLIM3
ACTN1
ADGRL1
ARHGAP5
ARPP19
ATAT1
C3orf70
CA2
CENPB
CSDE1
DCUN1D1
DLST
DOLPP1
DUSP5
FAM13A
FAM3C
FCHO2
FRMD4A
GAB2
GALNT3
GDPD5
GNAI2
GNAO1
GSKIP
HMOX1
HNRNPA1
HNRNPA1L2
IKZF1
INTS11
JDP2
KALRN
KIAA1522
KIF21B
L3MBTL3
LGR4
LIFR
LMNB1
LPCAT1
MAFG
MAN2A1
MARCKS
MKNK1
MSL2
MVB12B
NPY1R
NUMB
OXSR1
PARP12
PBX2
PCGF2
PHETA1
PIEZO2
PKP4
PLCG1
POLD3
PRLR
PTPRA
RAB6A
RAB8A
RAP1GAP
RARA
RCBTB1
RIMBP2
RNF103
RPS29
RTN4
SASH1
SCAMP5
SEC14L1
SEC61A1
SERTAD2
SFMBT1
SH3D19
SHTN1
SIAH2
SOCS3
SOCS7
SPECC1L
SRP72
ST8SIA4
STXBP1
SYT13
TACC1
TMEM151A
TMX1
TRIM35
TSPAN3
TTYH3
UBE2Q2
UBQLN2
USP32
VAT1
YEATS4
YWHAB
ZBTB41
ZNF609
AEBP2
AGFG2
AK2
ANO6
ARF1
ASF1A
ATAD2
ATF6B
BAZ1A
CC2D1A
CCND2
CDKN1B
DDHD1
DLL4
EDNRB
EPAS1
GATAD2B
HACD2
HIVEP3
HSPA14
IRF2
ITFG1
ITGA9
KMT2E
LMBR1L
MAP3K14
MKRN1
MTUS1
NAPEPLD
NT5C3A
NTN4
OCRL
OSBPL8
RAB11A
RALGDS
RAP1A
RAPGEFL1
RASAL2
SAR1B
SLC22A23
SLC6A9
TEX30
TIPARP
TNFAIP1
UBE2B
UBFD1
VAMP3
ABCE1
ADO
AKR1A1
ALPK1
ARHGAP6
ARHGEF6
ARID5B
ATG14
B4GALT5
BACE1
BMPR1A
BTBD10
BZW1
C6orf120
CAPN15
CHMP4B
CHSY1
CPLX2
CREG1
CTTNBP2
ENTPD7
EVI5
FRK
GAS7
GCC2
GRPEL2
JAK2
JOSD1
LCP1
LIMK2
LONRF1
MAN1A1
MAT2A
MOB1B
MON1A
MRAS
MTDH
MYEF2
NAGS
NCOA1
NDFIP2
NEURL1
NUCKS1
PARL
PELI2
PHTF2
PIK3R2
PIM2
POU2F3
PPP1R12C
PPP2R5C
PRKD3
PSIP1
RAPGEF6
RIMS2
SELENOH
SKI
SLC9A9
SNTA1
SOCS4
SPINK4
SSR2
TENT5A
TMEM168
TMEM9
VGLL4
ZRANB2
CGN
CNIH1
EIF4A1
H3-3B
IL13RA1
ILF3
LSM12
MAPK8IP2
PHACTR2
PHF3
RNF185
SELENOT
SRSF7
UBE2I
ZNF281
APPL1
DHX30
GSPT1
NT5E
PRKAR2A
SYN2
SYNE3
UHRF1BP1L
YWHAQ
ZNF664
ARL1
ATF1
CCDC186
CDC42BPB
CLSTN1
CNOT3
CYB5D2
FMO5
IRAK1
MOSMO
POLK
PREPL
PRMT1
PSMD8
RBM3
RIF1
RNF26
RPS27
SFN
SFPQ
SUPT16H
TEPSIN
TIA1
UBE2D3
VAMP2
XCL2
ZBTB4
ZNF326
ZZEF1
CBX4
EXTL3
ICA1
MTMR4
NAAA
NONO
POP5
TM9SF3
TRPC4AP
ADGRG2
AFF1
ATMIN
ATP6V1B2
ATP6V1E1
AUH
BTAF1
CASP7
CCL7
CCNG1
CCNH
CD163
CFDP1
CHUK
CIB2
CIPC
DENND1B
DHX15
DMXL1
EGLN2
EIF3A
ENTPD5
EPS15
ERLIN2
FAM13B
FAM234B
FAS
FUT4
G3BP2
HMGB2
HNF4G
HOOK2
IL6R
IPO5
KDM4A
KPNA4
LAMP1
LBR
MAGOHB
MAPRE1
MARCKSL1
MCFD2
MRC1
NACC2
NDST1
NIN
NRGN
PALLD
PDIA6
PITPNA
PKDCC
PLAU
PLCB4
PLPBP
POM121
PTK2B
RAI14
RBM25
RFX6
RTF1
SEC23A
SH3PXD2A
SLC7A1
SMS
SNRPC
SNX5
STARD5
STAT5B
STK4
STX12
SUCO
TBC1D9
TMEM131L
TMEM263
TMOD1
TMPO
TOP2B
TTC7B
UBAP2
UBE2D1
VAPA
XIAP
ZCCHC2
ZNF395
ZNF579
ZNF652
ZNF655
AHNAK
CAPN9
CD24
CYFIP1
DDC
HK2
ITGA6
KLRB1
LIMS1
OSTF1
REXO2
SUCLA2
ACAA2
CEBPB
CXCL14
CYB561
ELF3
FBP1
GPX3
GRAMD2B
KLF10
LBP
LCN2
LRG1
PSMB8
PTPN1
RASA3
RHOU
SCT
SQOR
TMEM176A
TMEM176B
TNFRSF1A
TSPAN4
UPP1
DAB2
GPX2
JUNB
PFKP
PTPRO
DLG4
ITGB1
PARP1
RHOA
ALDH3B1
MPPE1
SEC31A
SNRPN
C19orf53
CLU
IGFBP6
NENF
RBP1
RPL21
RPL28
RPL32
RPL35
RPS11
RPS15
RPS5
S100A13
SELENOM
UBA52
USH1C
WNK2
HBEGF
MCM2
PODXL
THBD
APOE
CDKN1A
DAPK3
EIF1
LAD1
LDLR
NR4A1
POLR1G
PPL
PRKCD
ALAD
C2
EGR1
GZMK
HDC
MPG
SCRN1
VARS1
CDC37
CDK4
PSEN1
PSEN2
RELA
TGFB1
TXN
CD44
NFKB1
SERPINA1
SERPINA1
C1QBP
DDX5
EFTUD2
GEMIN5
MCM6
MSH2
MSH6
MYBBP1A
NOP56
PCNA
POLR2B
PRKDC
RUVBL2
SMC3
SNRPB
SNRPD3
TOP2A
XPOT
ARID5A
CARNMT1
CNPY3
HSPD1
IFIT1
LAS1L
NIPAL2
VASP
EEF1A1
EIF4G3
GMFB
P2RX7
PDE5A
PRPS2
SEC24C
SMARCAD1
SPCS2
YBX1
BOD1
C9orf72
COPG1
CRTAM
GNB2
HECTD1
LLGL2
MAP3K11
MORF4L1
RAC1
SLC7A11
SYPL1
TFG
TWF1
ALDOA
BCAT2
CLIC5
CS
FKBP5
GALC
IQGAP1
LAMC1
MSN
NPEPPS
OCLN
ORC2
P4HA1
SLC52A1
SLC52A2
STK24
TNPO3
ZDHHC7
ARHGAP12
BCAM
CAV1
CBL
DDR1
EIF5B
ETS1
FUBP1
GCNT2
GPRC5A
HIPK2
HSPA5
IKBKB
M6PR
MYH9
NAA40
NECTIN2
PIK3IP1
PLXND1
PTPN9
RBM47
SAT1
SMG6
ST6GAL1
TMEM63B
TSPAN5
VPS26A
WDTC1
ZNF512B
BAZ1B
CAMK2G
CDIP1
CNNM4
COPS7B
KCTD17
KLF13
NCOR2
PAFAH1B1
PPP1R14C
SDC1
SLC25A1
TMEM183A
USF2
ARF4
ASAP1
HECA
SMC6
TBC1D14
ACAP2
ADGRA3
ANP32B
ATP6V1A
BAG4
BICD1
BSCL2
CEBPZ
CNN3
CPED1
CYB5B
DGKG
DGKZ
[truncated: 4,902 more rows]
